# Supplementary material for: Absence of posterior pituitary bright spot in adults with CNS tuberculosis: A case-control study
Source: PLoS One. 2022 Oct 7;17(10):e0275460. doi: 10.1371/journal.pone.0275460 (PMC9543765; doi:10.1371/journal.pone.0275460)
Supplement: S1 Data — (XLSX) [file pone.0275460.s001.xlsx]

## Sheet: Both Cases and Controls
slno	crf	age	gender	dm	systhyper	cpd	ckd	hivstatus	art	immunosup	tb	attcomp	PPBS	sympdur	fever	headache	vomiting	loss of weight/ loss of appetite	seizure	altered sensorium	neck stiffness	cranial nerve palsy	hemiparesis/ paraparesis	papilledema	tcbld	neutrobld	lymphobld	LP	tccsf	neutrocsf	lymphocsf	csfglucos	csfprot	gramstain	afbsmear	mgitcult	attsensit	tbpcr	rif	hydrocep	basal	endarter	arachan	tuberculo	thwaite	lancet	mrcgrade	att
1	2	36	1	2	2	2	2	2	NA	2	2	NA	1	NA	NA	NA	NA	NA	NA	NA	NA	NA	NA	NA	NA	NA	NA	NA	NA	NA	NA	NA	NA	NA	NA	NA	NA	NA	NA	NA	NA	NA	NA	NA	NA	NA	NA	NA
2	2	39	2	2	2	2	2	2	NA	2	2	NA	1	NA	NA	NA	NA	NA	NA	NA	NA	NA	NA	NA	NA	NA	NA	NA	NA	NA	NA	NA	NA	NA	NA	NA	NA	NA	NA	NA	NA	NA	NA	NA	NA	NA	NA	NA
3	2	38	2	2	1	2	2	2	NA	2	2	NA	2	NA	NA	NA	NA	NA	NA	NA	NA	NA	NA	NA	NA	NA	NA	NA	NA	NA	NA	NA	NA	NA	NA	NA	NA	NA	NA	NA	NA	NA	NA	NA	NA	NA	NA	NA
4	2	27	2	2	2	2	2	2	NA	2	2	NA	1	NA	NA	NA	NA	NA	NA	NA	NA	NA	NA	NA	NA	NA	NA	NA	NA	NA	NA	NA	NA	NA	NA	NA	NA	NA	NA	NA	NA	NA	NA	NA	NA	NA	NA	NA
5	2	40	2	2	2	2	2	2	NA	2	2	NA	1	NA	NA	NA	NA	NA	NA	NA	NA	NA	NA	NA	NA	NA	NA	NA	NA	NA	NA	NA	NA	NA	NA	NA	NA	NA	NA	NA	NA	NA	NA	NA	NA	NA	NA	NA
6	2	21	2	2	2	2	2	2	NA	2	2	NA	1	NA	NA	NA	NA	NA	NA	NA	NA	NA	NA	NA	NA	NA	NA	NA	NA	NA	NA	NA	NA	NA	NA	NA	NA	NA	NA	NA	NA	NA	NA	NA	NA	NA	NA	NA
7	2	37	2	2	2	2	2	2	NA	2	2	NA	1	NA	NA	NA	NA	NA	NA	NA	NA	NA	NA	NA	NA	NA	NA	NA	NA	NA	NA	NA	NA	NA	NA	NA	NA	NA	NA	NA	NA	NA	NA	NA	NA	NA	NA	NA
8	2	33	1	1	2	2	2	2	NA	2	2	NA	1	NA	NA	NA	NA	NA	NA	NA	NA	NA	NA	NA	NA	NA	NA	NA	NA	NA	NA	NA	NA	NA	NA	NA	NA	NA	NA	NA	NA	NA	NA	NA	NA	NA	NA	NA
9	2	31	1	2	2	2	2	2	NA	2	2	NA	1	NA	NA	NA	NA	NA	NA	NA	NA	NA	NA	NA	NA	NA	NA	NA	NA	NA	NA	NA	NA	NA	NA	NA	NA	NA	NA	NA	NA	NA	NA	NA	NA	NA	NA	NA
10	2	33	2	2	2	2	2	2	NA	2	2	NA	1	NA	NA	NA	NA	NA	NA	NA	NA	NA	NA	NA	NA	NA	NA	NA	NA	NA	NA	NA	NA	NA	NA	NA	NA	NA	NA	NA	NA	NA	NA	NA	NA	NA	NA	NA
11	2	38	2	2	2	2	2	2	NA	2	2	NA	1	NA	NA	NA	NA	NA	NA	NA	NA	NA	NA	NA	NA	NA	NA	NA	NA	NA	NA	NA	NA	NA	NA	NA	NA	NA	NA	NA	NA	NA	NA	NA	NA	NA	NA	NA
12	2	38	1	2	2	2	2	2	NA	2	2	NA	1	NA	NA	NA	NA	NA	NA	NA	NA	NA	NA	NA	NA	NA	NA	NA	NA	NA	NA	NA	NA	NA	NA	NA	NA	NA	NA	NA	NA	NA	NA	NA	NA	NA	NA	NA
13	2	38	1	2	1	2	2	2	NA	2	2	NA	1	NA	NA	NA	NA	NA	NA	NA	NA	NA	NA	NA	NA	NA	NA	NA	NA	NA	NA	NA	NA	NA	NA	NA	NA	NA	NA	NA	NA	NA	NA	NA	NA	NA	NA	NA
14	2	43	2	2	2	2	2	2	NA	2	2	NA	1	NA	NA	NA	NA	NA	NA	NA	NA	NA	NA	NA	NA	NA	NA	NA	NA	NA	NA	NA	NA	NA	NA	NA	NA	NA	NA	NA	NA	NA	NA	NA	NA	NA	NA	NA
15	2	36	1	2	2	2	2	2	NA	2	2	NA	1	NA	NA	NA	NA	NA	NA	NA	NA	NA	NA	NA	NA	NA	NA	NA	NA	NA	NA	NA	NA	NA	NA	NA	NA	NA	NA	NA	NA	NA	NA	NA	NA	NA	NA	NA
16	2	39	1	2	2	2	2	2	NA	2	2	NA	1	NA	NA	NA	NA	NA	NA	NA	NA	NA	NA	NA	NA	NA	NA	NA	NA	NA	NA	NA	NA	NA	NA	NA	NA	NA	NA	NA	NA	NA	NA	NA	NA	NA	NA	NA
17	2	28	1	2	2	2	2	2	NA	2	2	NA	1	NA	NA	NA	NA	NA	NA	NA	NA	NA	NA	NA	NA	NA	NA	NA	NA	NA	NA	NA	NA	NA	NA	NA	NA	NA	NA	NA	NA	NA	NA	NA	NA	NA	NA	NA
18	2	43	2	2	2	2	2	2	NA	2	2	NA	2	NA	NA	NA	NA	NA	NA	NA	NA	NA	NA	NA	NA	NA	NA	NA	NA	NA	NA	NA	NA	NA	NA	NA	NA	NA	NA	NA	NA	NA	NA	NA	NA	NA	NA	NA
19	2	41	2	2	2	2	2	2	NA	2	2	NA	1	NA	NA	NA	NA	NA	NA	NA	NA	NA	NA	NA	NA	NA	NA	NA	NA	NA	NA	NA	NA	NA	NA	NA	NA	NA	NA	NA	NA	NA	NA	NA	NA	NA	NA	NA
20	2	36	1	2	1	2	2	2	NA	2	2	NA	1	NA	NA	NA	NA	NA	NA	NA	NA	NA	NA	NA	NA	NA	NA	NA	NA	NA	NA	NA	NA	NA	NA	NA	NA	NA	NA	NA	NA	NA	NA	NA	NA	NA	NA	NA
21	2	41	2	1	2	2	2	2	NA	2	2	NA	1	NA	NA	NA	NA	NA	NA	NA	NA	NA	NA	NA	NA	NA	NA	NA	NA	NA	NA	NA	NA	NA	NA	NA	NA	NA	NA	NA	NA	NA	NA	NA	NA	NA	NA	NA
22	2	30	1	2	2	2	2	2	NA	2	2	NA	1	NA	NA	NA	NA	NA	NA	NA	NA	NA	NA	NA	NA	NA	NA	NA	NA	NA	NA	NA	NA	NA	NA	NA	NA	NA	NA	NA	NA	NA	NA	NA	NA	NA	NA	NA
23	2	28	2	2	2	2	2	2	NA	2	2	NA	1	NA	NA	NA	NA	NA	NA	NA	NA	NA	NA	NA	NA	NA	NA	NA	NA	NA	NA	NA	NA	NA	NA	NA	NA	NA	NA	NA	NA	NA	NA	NA	NA	NA	NA	NA
24	2	20	1	2	2	2	2	2	NA	2	2	NA	1	NA	NA	NA	NA	NA	NA	NA	NA	NA	NA	NA	NA	NA	NA	NA	NA	NA	NA	NA	NA	NA	NA	NA	NA	NA	NA	NA	NA	NA	NA	NA	NA	NA	NA	NA
25	2	42	1	2	2	2	2	2	NA	2	2	NA	1	NA	NA	NA	NA	NA	NA	NA	NA	NA	NA	NA	NA	NA	NA	NA	NA	NA	NA	NA	NA	NA	NA	NA	NA	NA	NA	NA	NA	NA	NA	NA	NA	NA	NA	NA
26	2	38	2	2	2	2	2	2	NA	2	2	NA	1	NA	NA	NA	NA	NA	NA	NA	NA	NA	NA	NA	NA	NA	NA	NA	NA	NA	NA	NA	NA	NA	NA	NA	NA	NA	NA	NA	NA	NA	NA	NA	NA	NA	NA	NA
27	2	27	1	2	2	2	2	2	NA	2	2	NA	1	NA	NA	NA	NA	NA	NA	NA	NA	NA	NA	NA	NA	NA	NA	NA	NA	NA	NA	NA	NA	NA	NA	NA	NA	NA	NA	NA	NA	NA	NA	NA	NA	NA	NA	NA
28	2	35	1	2	2	2	2	2	NA	2	2	NA	1	NA	NA	NA	NA	NA	NA	NA	NA	NA	NA	NA	NA	NA	NA	NA	NA	NA	NA	NA	NA	NA	NA	NA	NA	NA	NA	NA	NA	NA	NA	NA	NA	NA	NA	NA
29	2	38	2	2	2	2	2	2	NA	2	2	NA	1	NA	NA	NA	NA	NA	NA	NA	NA	NA	NA	NA	NA	NA	NA	NA	NA	NA	NA	NA	NA	NA	NA	NA	NA	NA	NA	NA	NA	NA	NA	NA	NA	NA	NA	NA
30	2	28	1	2	2	2	2	2	NA	2	2	NA	1	NA	NA	NA	NA	NA	NA	NA	NA	NA	NA	NA	NA	NA	NA	NA	NA	NA	NA	NA	NA	NA	NA	NA	NA	NA	NA	NA	NA	NA	NA	NA	NA	NA	NA	NA
31	2	32	1	2	2	2	2	2	NA	2	2	NA	1	NA	NA	NA	NA	NA	NA	NA	NA	NA	NA	NA	NA	NA	NA	NA	NA	NA	NA	NA	NA	NA	NA	NA	NA	NA	NA	NA	NA	NA	NA	NA	NA	NA	NA	NA
32	2	22	2	2	2	2	2	2	NA	2	2	NA	1	NA	NA	NA	NA	NA	NA	NA	NA	NA	NA	NA	NA	NA	NA	NA	NA	NA	NA	NA	NA	NA	NA	NA	NA	NA	NA	NA	NA	NA	NA	NA	NA	NA	NA	NA
33	2	36	2	2	2	2	2	2	NA	2	2	NA	1	NA	NA	NA	NA	NA	NA	NA	NA	NA	NA	NA	NA	NA	NA	NA	NA	NA	NA	NA	NA	NA	NA	NA	NA	NA	NA	NA	NA	NA	NA	NA	NA	NA	NA	NA
34	2	40	1	2	1	2	2	2	NA	2	2	NA	1	NA	NA	NA	NA	NA	NA	NA	NA	NA	NA	NA	NA	NA	NA	NA	NA	NA	NA	NA	NA	NA	NA	NA	NA	NA	NA	NA	NA	NA	NA	NA	NA	NA	NA	NA
35	2	46	1	1	1	2	2	2	NA	2	2	NA	1	NA	NA	NA	NA	NA	NA	NA	NA	NA	NA	NA	NA	NA	NA	NA	NA	NA	NA	NA	NA	NA	NA	NA	NA	NA	NA	NA	NA	NA	NA	NA	NA	NA	NA	NA
36	2	25	2	2	2	2	2	2	NA	2	2	NA	1	NA	NA	NA	NA	NA	NA	NA	NA	NA	NA	NA	NA	NA	NA	NA	NA	NA	NA	NA	NA	NA	NA	NA	NA	NA	NA	NA	NA	NA	NA	NA	NA	NA	NA	NA
37	2	31	1	2	2	2	2	2	NA	2	2	NA	1	NA	NA	NA	NA	NA	NA	NA	NA	NA	NA	NA	NA	NA	NA	NA	NA	NA	NA	NA	NA	NA	NA	NA	NA	NA	NA	NA	NA	NA	NA	NA	NA	NA	NA	NA
38	2	23	1	2	2	2	2	2	NA	2	2	NA	1	NA	NA	NA	NA	NA	NA	NA	NA	NA	NA	NA	NA	NA	NA	NA	NA	NA	NA	NA	NA	NA	NA	NA	NA	NA	NA	NA	NA	NA	NA	NA	NA	NA	NA	NA
39	2	27	2	2	2	2	2	2	NA	2	2	NA	2	NA	NA	NA	NA	NA	NA	NA	NA	NA	NA	NA	NA	NA	NA	NA	NA	NA	NA	NA	NA	NA	NA	NA	NA	NA	NA	NA	NA	NA	NA	NA	NA	NA	NA	NA
40	2	27	2	2	2	2	2	2	NA	2	2	NA	1	NA	NA	NA	NA	NA	NA	NA	NA	NA	NA	NA	NA	NA	NA	NA	NA	NA	NA	NA	NA	NA	NA	NA	NA	NA	NA	NA	NA	NA	NA	NA	NA	NA	NA	NA
41	2	25	2	2	2	2	2	2	NA	2	2	NA	1	NA	NA	NA	NA	NA	NA	NA	NA	NA	NA	NA	NA	NA	NA	NA	NA	NA	NA	NA	NA	NA	NA	NA	NA	NA	NA	NA	NA	NA	NA	NA	NA	NA	NA	NA
42	2	21	1	2	2	2	2	2	NA	2	2	NA	1	NA	NA	NA	NA	NA	NA	NA	NA	NA	NA	NA	NA	NA	NA	NA	NA	NA	NA	NA	NA	NA	NA	NA	NA	NA	NA	NA	NA	NA	NA	NA	NA	NA	NA	NA
43	2	24	1	2	2	2	2	2	NA	2	2	NA	2	NA	NA	NA	NA	NA	NA	NA	NA	NA	NA	NA	NA	NA	NA	NA	NA	NA	NA	NA	NA	NA	NA	NA	NA	NA	NA	NA	NA	NA	NA	NA	NA	NA	NA	NA
44	2	43	1	2	1	2	2	2	NA	2	2	NA	1	NA	NA	NA	NA	NA	NA	NA	NA	NA	NA	NA	NA	NA	NA	NA	NA	NA	NA	NA	NA	NA	NA	NA	NA	NA	NA	NA	NA	NA	NA	NA	NA	NA	NA	NA
45	2	38	2	2	2	2	2	2	NA	2	2	NA	1	NA	NA	NA	NA	NA	NA	NA	NA	NA	NA	NA	NA	NA	NA	NA	NA	NA	NA	NA	NA	NA	NA	NA	NA	NA	NA	NA	NA	NA	NA	NA	NA	NA	NA	NA
46	2	36	2	2	2	2	2	2	NA	2	2	NA	1	NA	NA	NA	NA	NA	NA	NA	NA	NA	NA	NA	NA	NA	NA	NA	NA	NA	NA	NA	NA	NA	NA	NA	NA	NA	NA	NA	NA	NA	NA	NA	NA	NA	NA	NA
47	2	33	1	2	2	2	2	2	NA	2	2	NA	1	NA	NA	NA	NA	NA	NA	NA	NA	NA	NA	NA	NA	NA	NA	NA	NA	NA	NA	NA	NA	NA	NA	NA	NA	NA	NA	NA	NA	NA	NA	NA	NA	NA	NA	NA
48	2	38	2	2	2	2	2	2	NA	2	2	NA	1	NA	NA	NA	NA	NA	NA	NA	NA	NA	NA	NA	NA	NA	NA	NA	NA	NA	NA	NA	NA	NA	NA	NA	NA	NA	NA	NA	NA	NA	NA	NA	NA	NA	NA	NA
49	2	22	2	2	2	2	2	2	NA	2	2	NA	1	NA	NA	NA	NA	NA	NA	NA	NA	NA	NA	NA	NA	NA	NA	NA	NA	NA	NA	NA	NA	NA	NA	NA	NA	NA	NA	NA	NA	NA	NA	NA	NA	NA	NA	NA
50	2	21	2	2	2	2	2	2	NA	2	2	NA	1	NA	NA	NA	NA	NA	NA	NA	NA	NA	NA	NA	NA	NA	NA	NA	NA	NA	NA	NA	NA	NA	NA	NA	NA	NA	NA	NA	NA	NA	NA	NA	NA	NA	NA	NA
51	2	24	2	2	1	2	2	2	NA	2	2	NA	2	NA	NA	NA	NA	NA	NA	NA	NA	NA	NA	NA	NA	NA	NA	NA	NA	NA	NA	NA	NA	NA	NA	NA	NA	NA	NA	NA	NA	NA	NA	NA	NA	NA	NA	NA
52	2	21	2	2	2	2	2	2	NA	2	2	NA	1	NA	NA	NA	NA	NA	NA	NA	NA	NA	NA	NA	NA	NA	NA	NA	NA	NA	NA	NA	NA	NA	NA	NA	NA	NA	NA	NA	NA	NA	NA	NA	NA	NA	NA	NA
53	2	25	1	2	1	2	2	2	NA	2	2	NA	1	NA	NA	NA	NA	NA	NA	NA	NA	NA	NA	NA	NA	NA	NA	NA	NA	NA	NA	NA	NA	NA	NA	NA	NA	NA	NA	NA	NA	NA	NA	NA	NA	NA	NA	NA
54	2	23	2	2	2	2	2	2	NA	2	2	NA	1	NA	NA	NA	NA	NA	NA	NA	NA	NA	NA	NA	NA	NA	NA	NA	NA	NA	NA	NA	NA	NA	NA	NA	NA	NA	NA	NA	NA	NA	NA	NA	NA	NA	NA	NA
55	2	41	1	2	2	2	2	2	NA	2	2	NA	1	NA	NA	NA	NA	NA	NA	NA	NA	NA	NA	NA	NA	NA	NA	NA	NA	NA	NA	NA	NA	NA	NA	NA	NA	NA	NA	NA	NA	NA	NA	NA	NA	NA	NA	NA
56	2	33	2	2	2	2	2	2	NA	2	2	NA	1	NA	NA	NA	NA	NA	NA	NA	NA	NA	NA	NA	NA	NA	NA	NA	NA	NA	NA	NA	NA	NA	NA	NA	NA	NA	NA	NA	NA	NA	NA	NA	NA	NA	NA	NA
57	2	39	2	2	2	2	2	2	NA	2	2	NA	1	NA	NA	NA	NA	NA	NA	NA	NA	NA	NA	NA	NA	NA	NA	NA	NA	NA	NA	NA	NA	NA	NA	NA	NA	NA	NA	NA	NA	NA	NA	NA	NA	NA	NA	NA
58	2	37	2	2	2	2	2	2	NA	2	2	NA	1	NA	NA	NA	NA	NA	NA	NA	NA	NA	NA	NA	NA	NA	NA	NA	NA	NA	NA	NA	NA	NA	NA	NA	NA	NA	NA	NA	NA	NA	NA	NA	NA	NA	NA	NA
59	2	33	1	1	2	2	2	2	NA	2	2	NA	1	NA	NA	NA	NA	NA	NA	NA	NA	NA	NA	NA	NA	NA	NA	NA	NA	NA	NA	NA	NA	NA	NA	NA	NA	NA	NA	NA	NA	NA	NA	NA	NA	NA	NA	NA
60	2	35	1	2	2	2	2	2	NA	2	2	NA	1	NA	NA	NA	NA	NA	NA	NA	NA	NA	NA	NA	NA	NA	NA	NA	NA	NA	NA	NA	NA	NA	NA	NA	NA	NA	NA	NA	NA	NA	NA	NA	NA	NA	NA	NA
61	2	35	1	2	2	1	2	2	NA	2	2	NA	1	NA	NA	NA	NA	NA	NA	NA	NA	NA	NA	NA	NA	NA	NA	NA	NA	NA	NA	NA	NA	NA	NA	NA	NA	NA	NA	NA	NA	NA	NA	NA	NA	NA	NA	NA
62	2	29	2	2	2	2	2	2	NA	2	2	NA	1	NA	NA	NA	NA	NA	NA	NA	NA	NA	NA	NA	NA	NA	NA	NA	NA	NA	NA	NA	NA	NA	NA	NA	NA	NA	NA	NA	NA	NA	NA	NA	NA	NA	NA	NA
63	2	31	1	2	2	2	2	2	NA	2	2	NA	1	NA	NA	NA	NA	NA	NA	NA	NA	NA	NA	NA	NA	NA	NA	NA	NA	NA	NA	NA	NA	NA	NA	NA	NA	NA	NA	NA	NA	NA	NA	NA	NA	NA	NA	NA
64	2	41	2	2	2	2	2	2	NA	2	2	NA	1	NA	NA	NA	NA	NA	NA	NA	NA	NA	NA	NA	NA	NA	NA	NA	NA	NA	NA	NA	NA	NA	NA	NA	NA	NA	NA	NA	NA	NA	NA	NA	NA	NA	NA	NA
65	2	29	2	2	2	2	2	2	NA	2	2	NA	1	NA	NA	NA	NA	NA	NA	NA	NA	NA	NA	NA	NA	NA	NA	NA	NA	NA	NA	NA	NA	NA	NA	NA	NA	NA	NA	NA	NA	NA	NA	NA	NA	NA	NA	NA
66	2	42	1	2	2	2	2	2	NA	2	2	NA	1	NA	NA	NA	NA	NA	NA	NA	NA	NA	NA	NA	NA	NA	NA	NA	NA	NA	NA	NA	NA	NA	NA	NA	NA	NA	NA	NA	NA	NA	NA	NA	NA	NA	NA	NA
67	2	31	1	2	2	2	2	2	NA	2	2	NA	1	NA	NA	NA	NA	NA	NA	NA	NA	NA	NA	NA	NA	NA	NA	NA	NA	NA	NA	NA	NA	NA	NA	NA	NA	NA	NA	NA	NA	NA	NA	NA	NA	NA	NA	NA
68	2	40	2	2	2	2	2	2	NA	2	2	NA	2	NA	NA	NA	NA	NA	NA	NA	NA	NA	NA	NA	NA	NA	NA	NA	NA	NA	NA	NA	NA	NA	NA	NA	NA	NA	NA	NA	NA	NA	NA	NA	NA	NA	NA	NA
69	2	25	2	2	2	2	2	2	NA	2	2	NA	1	NA	NA	NA	NA	NA	NA	NA	NA	NA	NA	NA	NA	NA	NA	NA	NA	NA	NA	NA	NA	NA	NA	NA	NA	NA	NA	NA	NA	NA	NA	NA	NA	NA	NA	NA
70	2	22	2	2	2	2	2	2	NA	2	2	NA	1	NA	NA	NA	NA	NA	NA	NA	NA	NA	NA	NA	NA	NA	NA	NA	NA	NA	NA	NA	NA	NA	NA	NA	NA	NA	NA	NA	NA	NA	NA	NA	NA	NA	NA	NA
71	2	30	2	2	2	2	2	2	NA	2	2	NA	1	NA	NA	NA	NA	NA	NA	NA	NA	NA	NA	NA	NA	NA	NA	NA	NA	NA	NA	NA	NA	NA	NA	NA	NA	NA	NA	NA	NA	NA	NA	NA	NA	NA	NA	NA
72	2	45	2	2	2	2	2	2	NA	2	2	NA	1	NA	NA	NA	NA	NA	NA	NA	NA	NA	NA	NA	NA	NA	NA	NA	NA	NA	NA	NA	NA	NA	NA	NA	NA	NA	NA	NA	NA	NA	NA	NA	NA	NA	NA	NA
73	2	25	2	2	2	2	2	2	NA	1	2	NA	1	NA	NA	NA	NA	NA	NA	NA	NA	NA	NA	NA	NA	NA	NA	NA	NA	NA	NA	NA	NA	NA	NA	NA	NA	NA	NA	NA	NA	NA	NA	NA	NA	NA	NA	NA
74	2	21	1	2	2	2	2	2	NA	2	2	NA	2	NA	NA	NA	NA	NA	NA	NA	NA	NA	NA	NA	NA	NA	NA	NA	NA	NA	NA	NA	NA	NA	NA	NA	NA	NA	NA	NA	NA	NA	NA	NA	NA	NA	NA	NA
75	2	20	2	2	1	2	2	2	NA	2	2	NA	2	NA	NA	NA	NA	NA	NA	NA	NA	NA	NA	NA	NA	NA	NA	NA	NA	NA	NA	NA	NA	NA	NA	NA	NA	NA	NA	NA	NA	NA	NA	NA	NA	NA	NA	NA
76	2	21	2	2	2	2	2	2	NA	2	2	NA	1	NA	NA	NA	NA	NA	NA	NA	NA	NA	NA	NA	NA	NA	NA	NA	NA	NA	NA	NA	NA	NA	NA	NA	NA	NA	NA	NA	NA	NA	NA	NA	NA	NA	NA	NA
77	2	31	1	2	2	2	2	2	NA	2	2	NA	1	NA	NA	NA	NA	NA	NA	NA	NA	NA	NA	NA	NA	NA	NA	NA	NA	NA	NA	NA	NA	NA	NA	NA	NA	NA	NA	NA	NA	NA	NA	NA	NA	NA	NA	NA
78	2	24	1	2	2	2	2	2	NA	2	2	NA	1	NA	NA	NA	NA	NA	NA	NA	NA	NA	NA	NA	NA	NA	NA	NA	NA	NA	NA	NA	NA	NA	NA	NA	NA	NA	NA	NA	NA	NA	NA	NA	NA	NA	NA	NA
79	2	22	1	2	2	2	2	2	NA	2	2	NA	1	NA	NA	NA	NA	NA	NA	NA	NA	NA	NA	NA	NA	NA	NA	NA	NA	NA	NA	NA	NA	NA	NA	NA	NA	NA	NA	NA	NA	NA	NA	NA	NA	NA	NA	NA
80	2	28	2	2	2	2	2	2	NA	2	2	NA	1	NA	NA	NA	NA	NA	NA	NA	NA	NA	NA	NA	NA	NA	NA	NA	NA	NA	NA	NA	NA	NA	NA	NA	NA	NA	NA	NA	NA	NA	NA	NA	NA	NA	NA	NA
81	2	29	2	2	2	2	2	2	NA	2	2	NA	1	NA	NA	NA	NA	NA	NA	NA	NA	NA	NA	NA	NA	NA	NA	NA	NA	NA	NA	NA	NA	NA	NA	NA	NA	NA	NA	NA	NA	NA	NA	NA	NA	NA	NA	NA
82	2	35	2	2	2	2	2	2	NA	2	2	NA	1	NA	NA	NA	NA	NA	NA	NA	NA	NA	NA	NA	NA	NA	NA	NA	NA	NA	NA	NA	NA	NA	NA	NA	NA	NA	NA	NA	NA	NA	NA	NA	NA	NA	NA	NA
83	2	22	2	2	1	2	2	2	NA	2	2	NA	1	NA	NA	NA	NA	NA	NA	NA	NA	NA	NA	NA	NA	NA	NA	NA	NA	NA	NA	NA	NA	NA	NA	NA	NA	NA	NA	NA	NA	NA	NA	NA	NA	NA	NA	NA
84	2	35	2	1	2	2	2	2	NA	2	2	NA	1	NA	NA	NA	NA	NA	NA	NA	NA	NA	NA	NA	NA	NA	NA	NA	NA	NA	NA	NA	NA	NA	NA	NA	NA	NA	NA	NA	NA	NA	NA	NA	NA	NA	NA	NA
85	2	34	1	2	2	2	2	2	NA	2	2	NA	1	NA	NA	NA	NA	NA	NA	NA	NA	NA	NA	NA	NA	NA	NA	NA	NA	NA	NA	NA	NA	NA	NA	NA	NA	NA	NA	NA	NA	NA	NA	NA	NA	NA	NA	NA
86	2	29	2	2	2	2	2	2	NA	2	2	NA	1	NA	NA	NA	NA	NA	NA	NA	NA	NA	NA	NA	NA	NA	NA	NA	NA	NA	NA	NA	NA	NA	NA	NA	NA	NA	NA	NA	NA	NA	NA	NA	NA	NA	NA	NA
87	2	28	2	2	2	2	2	2	NA	2	2	NA	1	NA	NA	NA	NA	NA	NA	NA	NA	NA	NA	NA	NA	NA	NA	NA	NA	NA	NA	NA	NA	NA	NA	NA	NA	NA	NA	NA	NA	NA	NA	NA	NA	NA	NA	NA
88	2	29	2	2	2	2	2	2	NA	2	2	NA	1	NA	NA	NA	NA	NA	NA	NA	NA	NA	NA	NA	NA	NA	NA	NA	NA	NA	NA	NA	NA	NA	NA	NA	NA	NA	NA	NA	NA	NA	NA	NA	NA	NA	NA	NA
89	2	24	2	2	2	2	2	2	NA	2	2	NA	1	NA	NA	NA	NA	NA	NA	NA	NA	NA	NA	NA	NA	NA	NA	NA	NA	NA	NA	NA	NA	NA	NA	NA	NA	NA	NA	NA	NA	NA	NA	NA	NA	NA	NA	NA
90	2	30	2	2	2	2	2	2	NA	2	2	NA	1	NA	NA	NA	NA	NA	NA	NA	NA	NA	NA	NA	NA	NA	NA	NA	NA	NA	NA	NA	NA	NA	NA	NA	NA	NA	NA	NA	NA	NA	NA	NA	NA	NA	NA	NA
91	2	29	2	1	2	2	2	2	NA	2	2	NA	1	NA	NA	NA	NA	NA	NA	NA	NA	NA	NA	NA	NA	NA	NA	NA	NA	NA	NA	NA	NA	NA	NA	NA	NA	NA	NA	NA	NA	NA	NA	NA	NA	NA	NA	NA
92	2	46	2	2	1	2	2	2	NA	2	2	NA	2	NA	NA	NA	NA	NA	NA	NA	NA	NA	NA	NA	NA	NA	NA	NA	NA	NA	NA	NA	NA	NA	NA	NA	NA	NA	NA	NA	NA	NA	NA	NA	NA	NA	NA	NA
93	2	39	2	2	2	2	2	2	NA	2	2	NA	1	NA	NA	NA	NA	NA	NA	NA	NA	NA	NA	NA	NA	NA	NA	NA	NA	NA	NA	NA	NA	NA	NA	NA	NA	NA	NA	NA	NA	NA	NA	NA	NA	NA	NA	NA
94	2	27	2	2	2	1	2	2	NA	2	2	NA	1	NA	NA	NA	NA	NA	NA	NA	NA	NA	NA	NA	NA	NA	NA	NA	NA	NA	NA	NA	NA	NA	NA	NA	NA	NA	NA	NA	NA	NA	NA	NA	NA	NA	NA	NA
95	2	43	1	1	1	2	2	2	NA	2	2	NA	2	NA	NA	NA	NA	NA	NA	NA	NA	NA	NA	NA	NA	NA	NA	NA	NA	NA	NA	NA	NA	NA	NA	NA	NA	NA	NA	NA	NA	NA	NA	NA	NA	NA	NA	NA
96	2	27	1	2	2	2	2	2	NA	2	2	NA	1	NA	NA	NA	NA	NA	NA	NA	NA	NA	NA	NA	NA	NA	NA	NA	NA	NA	NA	NA	NA	NA	NA	NA	NA	NA	NA	NA	NA	NA	NA	NA	NA	NA	NA	NA
97	2	29	1	2	1	2	2	2	NA	2	2	NA	1	NA	NA	NA	NA	NA	NA	NA	NA	NA	NA	NA	NA	NA	NA	NA	NA	NA	NA	NA	NA	NA	NA	NA	NA	NA	NA	NA	NA	NA	NA	NA	NA	NA	NA	NA
98	2	25	1	2	2	2	2	2	NA	2	1	1	2	NA	NA	NA	NA	NA	NA	NA	NA	NA	NA	NA	NA	NA	NA	NA	NA	NA	NA	NA	NA	NA	NA	NA	NA	NA	NA	NA	NA	NA	NA	NA	NA	NA	NA	NA
99	2	21	2	2	2	2	2	2	NA	2	2	NA	1	NA	NA	NA	NA	NA	NA	NA	NA	NA	NA	NA	NA	NA	NA	NA	NA	NA	NA	NA	NA	NA	NA	NA	NA	NA	NA	NA	NA	NA	NA	NA	NA	NA	NA	NA
100	2	21	2	2	2	2	2	2	NA	2	2	NA	1	NA	NA	NA	NA	NA	NA	NA	NA	NA	NA	NA	NA	NA	NA	NA	NA	NA	NA	NA	NA	NA	NA	NA	NA	NA	NA	NA	NA	NA	NA	NA	NA	NA	NA	NA
101	2	33	2	2	2	2	2	2	NA	2	2	NA	1	NA	NA	NA	NA	NA	NA	NA	NA	NA	NA	NA	NA	NA	NA	NA	NA	NA	NA	NA	NA	NA	NA	NA	NA	NA	NA	NA	NA	NA	NA	NA	NA	NA	NA	NA
102	2	35	2	2	2	2	2	2	NA	2	2	NA	1	NA	NA	NA	NA	NA	NA	NA	NA	NA	NA	NA	NA	NA	NA	NA	NA	NA	NA	NA	NA	NA	NA	NA	NA	NA	NA	NA	NA	NA	NA	NA	NA	NA	NA	NA
103	2	38	1	2	1	2	2	2	NA	2	2	NA	1	NA	NA	NA	NA	NA	NA	NA	NA	NA	NA	NA	NA	NA	NA	NA	NA	NA	NA	NA	NA	NA	NA	NA	NA	NA	NA	NA	NA	NA	NA	NA	NA	NA	NA	NA
104	2	39	2	2	1	2	2	2	NA	2	2	NA	1	NA	NA	NA	NA	NA	NA	NA	NA	NA	NA	NA	NA	NA	NA	NA	NA	NA	NA	NA	NA	NA	NA	NA	NA	NA	NA	NA	NA	NA	NA	NA	NA	NA	NA	NA
105	2	43	2	2	2	2	2	2	NA	2	2	NA	1	NA	NA	NA	NA	NA	NA	NA	NA	NA	NA	NA	NA	NA	NA	NA	NA	NA	NA	NA	NA	NA	NA	NA	NA	NA	NA	NA	NA	NA	NA	NA	NA	NA	NA	NA
106	2	27	1	2	2	2	2	2	NA	2	2	NA	1	NA	NA	NA	NA	NA	NA	NA	NA	NA	NA	NA	NA	NA	NA	NA	NA	NA	NA	NA	NA	NA	NA	NA	NA	NA	NA	NA	NA	NA	NA	NA	NA	NA	NA	NA
107	2	36	1	2	2	2	2	2	NA	2	2	NA	1	NA	NA	NA	NA	NA	NA	NA	NA	NA	NA	NA	NA	NA	NA	NA	NA	NA	NA	NA	NA	NA	NA	NA	NA	NA	NA	NA	NA	NA	NA	NA	NA	NA	NA	NA
108	2	25	2	2	2	2	2	2	NA	2	2	NA	1	NA	NA	NA	NA	NA	NA	NA	NA	NA	NA	NA	NA	NA	NA	NA	NA	NA	NA	NA	NA	NA	NA	NA	NA	NA	NA	NA	NA	NA	NA	NA	NA	NA	NA	NA
109	2	36	1	2	2	2	2	2	NA	2	2	NA	1	NA	NA	NA	NA	NA	NA	NA	NA	NA	NA	NA	NA	NA	NA	NA	NA	NA	NA	NA	NA	NA	NA	NA	NA	NA	NA	NA	NA	NA	NA	NA	NA	NA	NA	NA
110	2	40	1	2	2	2	2	2	NA	2	2	NA	1	NA	NA	NA	NA	NA	NA	NA	NA	NA	NA	NA	NA	NA	NA	NA	NA	NA	NA	NA	NA	NA	NA	NA	NA	NA	NA	NA	NA	NA	NA	NA	NA	NA	NA	NA
111	2	22	1	2	2	2	2	2	NA	2	2	NA	1	NA	NA	NA	NA	NA	NA	NA	NA	NA	NA	NA	NA	NA	NA	NA	NA	NA	NA	NA	NA	NA	NA	NA	NA	NA	NA	NA	NA	NA	NA	NA	NA	NA	NA	NA
112	2	26	1	2	2	2	2	2	NA	2	2	NA	1	NA	NA	NA	NA	NA	NA	NA	NA	NA	NA	NA	NA	NA	NA	NA	NA	NA	NA	NA	NA	NA	NA	NA	NA	NA	NA	NA	NA	NA	NA	NA	NA	NA	NA	NA
113	2	22	2	2	2	2	2	2	NA	2	2	NA	1	NA	NA	NA	NA	NA	NA	NA	NA	NA	NA	NA	NA	NA	NA	NA	NA	NA	NA	NA	NA	NA	NA	NA	NA	NA	NA	NA	NA	NA	NA	NA	NA	NA	NA	NA
114	2	21	2	2	2	2	2	2	NA	2	2	NA	1	NA	NA	NA	NA	NA	NA	NA	NA	NA	NA	NA	NA	NA	NA	NA	NA	NA	NA	NA	NA	NA	NA	NA	NA	NA	NA	NA	NA	NA	NA	NA	NA	NA	NA	NA
115	2	21	1	2	2	2	2	2	NA	2	2	NA	1	NA	NA	NA	NA	NA	NA	NA	NA	NA	NA	NA	NA	NA	NA	NA	NA	NA	NA	NA	NA	NA	NA	NA	NA	NA	NA	NA	NA	NA	NA	NA	NA	NA	NA	NA
116	2	29	1	2	2	2	2	2	NA	2	2	NA	1	NA	NA	NA	NA	NA	NA	NA	NA	NA	NA	NA	NA	NA	NA	NA	NA	NA	NA	NA	NA	NA	NA	NA	NA	NA	NA	NA	NA	NA	NA	NA	NA	NA	NA	NA
117	2	27	2	2	2	2	2	2	NA	2	2	NA	1	NA	NA	NA	NA	NA	NA	NA	NA	NA	NA	NA	NA	NA	NA	NA	NA	NA	NA	NA	NA	NA	NA	NA	NA	NA	NA	NA	NA	NA	NA	NA	NA	NA	NA	NA
118	2	35	2	2	2	2	2	2	NA	2	2	NA	1	NA	NA	NA	NA	NA	NA	NA	NA	NA	NA	NA	NA	NA	NA	NA	NA	NA	NA	NA	NA	NA	NA	NA	NA	NA	NA	NA	NA	NA	NA	NA	NA	NA	NA	NA
119	2	26	2	2	2	2	2	2	NA	2	2	NA	1	NA	NA	NA	NA	NA	NA	NA	NA	NA	NA	NA	NA	NA	NA	NA	NA	NA	NA	NA	NA	NA	NA	NA	NA	NA	NA	NA	NA	NA	NA	NA	NA	NA	NA	NA
120	2	25	1	2	2	2	2	2	NA	2	2	NA	1	NA	NA	NA	NA	NA	NA	NA	NA	NA	NA	NA	NA	NA	NA	NA	NA	NA	NA	NA	NA	NA	NA	NA	NA	NA	NA	NA	NA	NA	NA	NA	NA	NA	NA	NA
121	2	30	2	2	2	2	2	2	NA	2	2	NA	1	NA	NA	NA	NA	NA	NA	NA	NA	NA	NA	NA	NA	NA	NA	NA	NA	NA	NA	NA	NA	NA	NA	NA	NA	NA	NA	NA	NA	NA	NA	NA	NA	NA	NA	NA
122	2	30	2	2	1	2	2	2	NA	2	2	NA	1	NA	NA	NA	NA	NA	NA	NA	NA	NA	NA	NA	NA	NA	NA	NA	NA	NA	NA	NA	NA	NA	NA	NA	NA	NA	NA	NA	NA	NA	NA	NA	NA	NA	NA	NA
123	2	22	2	2	1	2	2	2	NA	2	2	NA	1	NA	NA	NA	NA	NA	NA	NA	NA	NA	NA	NA	NA	NA	NA	NA	NA	NA	NA	NA	NA	NA	NA	NA	NA	NA	NA	NA	NA	NA	NA	NA	NA	NA	NA	NA
124	2	44	1	2	2	2	2	2	NA	2	2	NA	2	NA	NA	NA	NA	NA	NA	NA	NA	NA	NA	NA	NA	NA	NA	NA	NA	NA	NA	NA	NA	NA	NA	NA	NA	NA	NA	NA	NA	NA	NA	NA	NA	NA	NA	NA
125	2	45	2	2	2	2	2	2	NA	2	2	NA	1	NA	NA	NA	NA	NA	NA	NA	NA	NA	NA	NA	NA	NA	NA	NA	NA	NA	NA	NA	NA	NA	NA	NA	NA	NA	NA	NA	NA	NA	NA	NA	NA	NA	NA	NA
126	2	39	1	2	2	2	2	2	NA	2	2	NA	1	NA	NA	NA	NA	NA	NA	NA	NA	NA	NA	NA	NA	NA	NA	NA	NA	NA	NA	NA	NA	NA	NA	NA	NA	NA	NA	NA	NA	NA	NA	NA	NA	NA	NA	NA
127	2	31	2	2	2	2	2	2	NA	1	2	NA	1	NA	NA	NA	NA	NA	NA	NA	NA	NA	NA	NA	NA	NA	NA	NA	NA	NA	NA	NA	NA	NA	NA	NA	NA	NA	NA	NA	NA	NA	NA	NA	NA	NA	NA	NA
128	2	32	1	2	2	2	2	2	NA	2	2	NA	1	NA	NA	NA	NA	NA	NA	NA	NA	NA	NA	NA	NA	NA	NA	NA	NA	NA	NA	NA	NA	NA	NA	NA	NA	NA	NA	NA	NA	NA	NA	NA	NA	NA	NA	NA
129	2	30	2	2	2	2	2	2	NA	2	2	NA	1	NA	NA	NA	NA	NA	NA	NA	NA	NA	NA	NA	NA	NA	NA	NA	NA	NA	NA	NA	NA	NA	NA	NA	NA	NA	NA	NA	NA	NA	NA	NA	NA	NA	NA	NA
130	2	41	1	2	2	2	2	2	NA	2	2	NA	1	NA	NA	NA	NA	NA	NA	NA	NA	NA	NA	NA	NA	NA	NA	NA	NA	NA	NA	NA	NA	NA	NA	NA	NA	NA	NA	NA	NA	NA	NA	NA	NA	NA	NA	NA
131	2	26	1	2	2	2	2	2	NA	2	2	NA	1	NA	NA	NA	NA	NA	NA	NA	NA	NA	NA	NA	NA	NA	NA	NA	NA	NA	NA	NA	NA	NA	NA	NA	NA	NA	NA	NA	NA	NA	NA	NA	NA	NA	NA	NA
132	2	34	2	2	2	2	2	2	NA	2	2	NA	1	NA	NA	NA	NA	NA	NA	NA	NA	NA	NA	NA	NA	NA	NA	NA	NA	NA	NA	NA	NA	NA	NA	NA	NA	NA	NA	NA	NA	NA	NA	NA	NA	NA	NA	NA
133	2	24	2	2	2	2	2	2	NA	2	2	NA	1	NA	NA	NA	NA	NA	NA	NA	NA	NA	NA	NA	NA	NA	NA	NA	NA	NA	NA	NA	NA	NA	NA	NA	NA	NA	NA	NA	NA	NA	NA	NA	NA	NA	NA	NA
134	2	41	1	2	1	2	2	2	NA	2	2	NA	1	NA	NA	NA	NA	NA	NA	NA	NA	NA	NA	NA	NA	NA	NA	NA	NA	NA	NA	NA	NA	NA	NA	NA	NA	NA	NA	NA	NA	NA	NA	NA	NA	NA	NA	NA
135	2	33	2	2	2	2	2	2	NA	2	2	NA	1	NA	NA	NA	NA	NA	NA	NA	NA	NA	NA	NA	NA	NA	NA	NA	NA	NA	NA	NA	NA	NA	NA	NA	NA	NA	NA	NA	NA	NA	NA	NA	NA	NA	NA	NA
136	2	33	2	2	2	2	2	2	NA	2	2	NA	2	NA	NA	NA	NA	NA	NA	NA	NA	NA	NA	NA	NA	NA	NA	NA	NA	NA	NA	NA	NA	NA	NA	NA	NA	NA	NA	NA	NA	NA	NA	NA	NA	NA	NA	NA
137	2	45	1	1	1	2	2	2	NA	2	2	NA	1	NA	NA	NA	NA	NA	NA	NA	NA	NA	NA	NA	NA	NA	NA	NA	NA	NA	NA	NA	NA	NA	NA	NA	NA	NA	NA	NA	NA	NA	NA	NA	NA	NA	NA	NA
138	2	45	2	2	2	2	2	2	NA	2	2	NA	1	NA	NA	NA	NA	NA	NA	NA	NA	NA	NA	NA	NA	NA	NA	NA	NA	NA	NA	NA	NA	NA	NA	NA	NA	NA	NA	NA	NA	NA	NA	NA	NA	NA	NA	NA
139	2	29	2	2	2	2	2	2	NA	2	2	NA	2	NA	NA	NA	NA	NA	NA	NA	NA	NA	NA	NA	NA	NA	NA	NA	NA	NA	NA	NA	NA	NA	NA	NA	NA	NA	NA	NA	NA	NA	NA	NA	NA	NA	NA	NA
140	2	30	1	2	1	2	2	2	NA	2	2	NA	1	NA	NA	NA	NA	NA	NA	NA	NA	NA	NA	NA	NA	NA	NA	NA	NA	NA	NA	NA	NA	NA	NA	NA	NA	NA	NA	NA	NA	NA	NA	NA	NA	NA	NA	NA
141	2	28	2	2	1	2	1	2	NA	1	2	NA	1	NA	NA	NA	NA	NA	NA	NA	NA	NA	NA	NA	NA	NA	NA	NA	NA	NA	NA	NA	NA	NA	NA	NA	NA	NA	NA	NA	NA	NA	NA	NA	NA	NA	NA	NA
142	2	37	2	2	2	2	2	2	NA	2	2	NA	1	NA	NA	NA	NA	NA	NA	NA	NA	NA	NA	NA	NA	NA	NA	NA	NA	NA	NA	NA	NA	NA	NA	NA	NA	NA	NA	NA	NA	NA	NA	NA	NA	NA	NA	NA
143	2	39	1	2	2	2	2	2	NA	2	2	NA	1	NA	NA	NA	NA	NA	NA	NA	NA	NA	NA	NA	NA	NA	NA	NA	NA	NA	NA	NA	NA	NA	NA	NA	NA	NA	NA	NA	NA	NA	NA	NA	NA	NA	NA	NA
144	2	35	2	2	2	2	2	2	NA	2	2	NA	1	NA	NA	NA	NA	NA	NA	NA	NA	NA	NA	NA	NA	NA	NA	NA	NA	NA	NA	NA	NA	NA	NA	NA	NA	NA	NA	NA	NA	NA	NA	NA	NA	NA	NA	NA
145	2	46	1	2	2	2	2	2	NA	1	1	1	2	NA	NA	NA	NA	NA	NA	NA	NA	NA	NA	NA	NA	NA	NA	NA	NA	NA	NA	NA	NA	NA	NA	NA	NA	NA	NA	NA	NA	NA	NA	NA	NA	NA	NA	NA
146	2	38	2	2	2	2	2	2	NA	2	2	NA	1	NA	NA	NA	NA	NA	NA	NA	NA	NA	NA	NA	NA	NA	NA	NA	NA	NA	NA	NA	NA	NA	NA	NA	NA	NA	NA	NA	NA	NA	NA	NA	NA	NA	NA	NA
147	2	38	2	2	2	2	2	2	NA	2	2	NA	1	NA	NA	NA	NA	NA	NA	NA	NA	NA	NA	NA	NA	NA	NA	NA	NA	NA	NA	NA	NA	NA	NA	NA	NA	NA	NA	NA	NA	NA	NA	NA	NA	NA	NA	NA
148	2	33	2	2	2	2	2	2	NA	2	2	NA	1	NA	NA	NA	NA	NA	NA	NA	NA	NA	NA	NA	NA	NA	NA	NA	NA	NA	NA	NA	NA	NA	NA	NA	NA	NA	NA	NA	NA	NA	NA	NA	NA	NA	NA	NA
149	2	24	2	2	2	2	2	2	NA	2	2	NA	1	NA	NA	NA	NA	NA	NA	NA	NA	NA	NA	NA	NA	NA	NA	NA	NA	NA	NA	NA	NA	NA	NA	NA	NA	NA	NA	NA	NA	NA	NA	NA	NA	NA	NA	NA
150	2	31	1	2	1	2	2	2	NA	2	2	NA	1	NA	NA	NA	NA	NA	NA	NA	NA	NA	NA	NA	NA	NA	NA	NA	NA	NA	NA	NA	NA	NA	NA	NA	NA	NA	NA	NA	NA	NA	NA	NA	NA	NA	NA	NA
151	2	37	2	2	2	2	2	2	NA	2	2	NA	1	NA	NA	NA	NA	NA	NA	NA	NA	NA	NA	NA	NA	NA	NA	NA	NA	NA	NA	NA	NA	NA	NA	NA	NA	NA	NA	NA	NA	NA	NA	NA	NA	NA	NA	NA
152	2	25	2	2	2	2	2	2	NA	2	2	NA	1	NA	NA	NA	NA	NA	NA	NA	NA	NA	NA	NA	NA	NA	NA	NA	NA	NA	NA	NA	NA	NA	NA	NA	NA	NA	NA	NA	NA	NA	NA	NA	NA	NA	NA	NA
153	2	38	1	2	2	2	2	2	NA	2	2	NA	1	NA	NA	NA	NA	NA	NA	NA	NA	NA	NA	NA	NA	NA	NA	NA	NA	NA	NA	NA	NA	NA	NA	NA	NA	NA	NA	NA	NA	NA	NA	NA	NA	NA	NA	NA
154	2	27	2	2	2	2	2	2	NA	2	2	NA	1	NA	NA	NA	NA	NA	NA	NA	NA	NA	NA	NA	NA	NA	NA	NA	NA	NA	NA	NA	NA	NA	NA	NA	NA	NA	NA	NA	NA	NA	NA	NA	NA	NA	NA	NA
155	2	37	1	2	2	2	2	2	NA	2	2	NA	1	NA	NA	NA	NA	NA	NA	NA	NA	NA	NA	NA	NA	NA	NA	NA	NA	NA	NA	NA	NA	NA	NA	NA	NA	NA	NA	NA	NA	NA	NA	NA	NA	NA	NA	NA
156	2	27	1	2	2	2	2	2	NA	2	2	NA	1	NA	NA	NA	NA	NA	NA	NA	NA	NA	NA	NA	NA	NA	NA	NA	NA	NA	NA	NA	NA	NA	NA	NA	NA	NA	NA	NA	NA	NA	NA	NA	NA	NA	NA	NA
157	2	33	2	2	2	2	2	2	NA	2	2	NA	1	NA	NA	NA	NA	NA	NA	NA	NA	NA	NA	NA	NA	NA	NA	NA	NA	NA	NA	NA	NA	NA	NA	NA	NA	NA	NA	NA	NA	NA	NA	NA	NA	NA	NA	NA
158	2	40	1	2	2	2	2	2	NA	2	2	NA	1	NA	NA	NA	NA	NA	NA	NA	NA	NA	NA	NA	NA	NA	NA	NA	NA	NA	NA	NA	NA	NA	NA	NA	NA	NA	NA	NA	NA	NA	NA	NA	NA	NA	NA	NA
159	2	27	2	2	2	2	2	2	NA	2	2	NA	1	NA	NA	NA	NA	NA	NA	NA	NA	NA	NA	NA	NA	NA	NA	NA	NA	NA	NA	NA	NA	NA	NA	NA	NA	NA	NA	NA	NA	NA	NA	NA	NA	NA	NA	NA
160	2	24	2	2	2	2	2	2	NA	2	2	NA	1	NA	NA	NA	NA	NA	NA	NA	NA	NA	NA	NA	NA	NA	NA	NA	NA	NA	NA	NA	NA	NA	NA	NA	NA	NA	NA	NA	NA	NA	NA	NA	NA	NA	NA	NA
161	2	38	2	2	2	2	2	2	NA	2	2	NA	1	NA	NA	NA	NA	NA	NA	NA	NA	NA	NA	NA	NA	NA	NA	NA	NA	NA	NA	NA	NA	NA	NA	NA	NA	NA	NA	NA	NA	NA	NA	NA	NA	NA	NA	NA
162	2	28	1	2	2	2	2	2	NA	2	2	NA	1	NA	NA	NA	NA	NA	NA	NA	NA	NA	NA	NA	NA	NA	NA	NA	NA	NA	NA	NA	NA	NA	NA	NA	NA	NA	NA	NA	NA	NA	NA	NA	NA	NA	NA	NA
163	2	36	1	2	1	2	2	2	NA	2	2	NA	1	NA	NA	NA	NA	NA	NA	NA	NA	NA	NA	NA	NA	NA	NA	NA	NA	NA	NA	NA	NA	NA	NA	NA	NA	NA	NA	NA	NA	NA	NA	NA	NA	NA	NA	NA
164	2	34	2	2	2	2	2	2	NA	2	2	NA	1	NA	NA	NA	NA	NA	NA	NA	NA	NA	NA	NA	NA	NA	NA	NA	NA	NA	NA	NA	NA	NA	NA	NA	NA	NA	NA	NA	NA	NA	NA	NA	NA	NA	NA	NA
165	2	28	2	2	2	2	2	2	NA	2	2	NA	1	NA	NA	NA	NA	NA	NA	NA	NA	NA	NA	NA	NA	NA	NA	NA	NA	NA	NA	NA	NA	NA	NA	NA	NA	NA	NA	NA	NA	NA	NA	NA	NA	NA	NA	NA
166	2	44	1	2	1	2	2	2	NA	2	2	NA	1	NA	NA	NA	NA	NA	NA	NA	NA	NA	NA	NA	NA	NA	NA	NA	NA	NA	NA	NA	NA	NA	NA	NA	NA	NA	NA	NA	NA	NA	NA	NA	NA	NA	NA	NA
167	2	42	2	2	1	2	2	2	NA	1	2	NA	1	NA	NA	NA	NA	NA	NA	NA	NA	NA	NA	NA	NA	NA	NA	NA	NA	NA	NA	NA	NA	NA	NA	NA	NA	NA	NA	NA	NA	NA	NA	NA	NA	NA	NA	NA
168	2	35	2	2	2	2	2	2	NA	2	2	NA	1	NA	NA	NA	NA	NA	NA	NA	NA	NA	NA	NA	NA	NA	NA	NA	NA	NA	NA	NA	NA	NA	NA	NA	NA	NA	NA	NA	NA	NA	NA	NA	NA	NA	NA	NA
169	2	41	2	2	2	2	2	2	NA	2	2	NA	1	NA	NA	NA	NA	NA	NA	NA	NA	NA	NA	NA	NA	NA	NA	NA	NA	NA	NA	NA	NA	NA	NA	NA	NA	NA	NA	NA	NA	NA	NA	NA	NA	NA	NA	NA
170	2	28	2	2	2	2	2	2	NA	2	2	NA	1	NA	NA	NA	NA	NA	NA	NA	NA	NA	NA	NA	NA	NA	NA	NA	NA	NA	NA	NA	NA	NA	NA	NA	NA	NA	NA	NA	NA	NA	NA	NA	NA	NA	NA	NA
171	2	35	1	2	2	2	2	2	NA	2	2	NA	1	NA	NA	NA	NA	NA	NA	NA	NA	NA	NA	NA	NA	NA	NA	NA	NA	NA	NA	NA	NA	NA	NA	NA	NA	NA	NA	NA	NA	NA	NA	NA	NA	NA	NA	NA
172	2	33	2	2	2	2	2	2	NA	2	2	NA	1	NA	NA	NA	NA	NA	NA	NA	NA	NA	NA	NA	NA	NA	NA	NA	NA	NA	NA	NA	NA	NA	NA	NA	NA	NA	NA	NA	NA	NA	NA	NA	NA	NA	NA	NA
173	2	35	1	2	2	2	2	2	NA	2	2	NA	1	NA	NA	NA	NA	NA	NA	NA	NA	NA	NA	NA	NA	NA	NA	NA	NA	NA	NA	NA	NA	NA	NA	NA	NA	NA	NA	NA	NA	NA	NA	NA	NA	NA	NA	NA
174	2	43	1	2	1	2	2	2	NA	2	2	NA	1	NA	NA	NA	NA	NA	NA	NA	NA	NA	NA	NA	NA	NA	NA	NA	NA	NA	NA	NA	NA	NA	NA	NA	NA	NA	NA	NA	NA	NA	NA	NA	NA	NA	NA	NA
175	2	40	2	2	2	2	2	2	NA	2	2	NA	1	NA	NA	NA	NA	NA	NA	NA	NA	NA	NA	NA	NA	NA	NA	NA	NA	NA	NA	NA	NA	NA	NA	NA	NA	NA	NA	NA	NA	NA	NA	NA	NA	NA	NA	NA
176	2	29	2	2	2	2	2	2	NA	2	2	NA	1	NA	NA	NA	NA	NA	NA	NA	NA	NA	NA	NA	NA	NA	NA	NA	NA	NA	NA	NA	NA	NA	NA	NA	NA	NA	NA	NA	NA	NA	NA	NA	NA	NA	NA	NA
177	2	44	1	2	1	2	2	2	NA	2	2	NA	1	NA	NA	NA	NA	NA	NA	NA	NA	NA	NA	NA	NA	NA	NA	NA	NA	NA	NA	NA	NA	NA	NA	NA	NA	NA	NA	NA	NA	NA	NA	NA	NA	NA	NA	NA
178	2	29	2	2	2	2	2	2	NA	2	2	NA	1	NA	NA	NA	NA	NA	NA	NA	NA	NA	NA	NA	NA	NA	NA	NA	NA	NA	NA	NA	NA	NA	NA	NA	NA	NA	NA	NA	NA	NA	NA	NA	NA	NA	NA	NA
179	2	43	2	2	2	2	2	2	NA	2	2	NA	1	NA	NA	NA	NA	NA	NA	NA	NA	NA	NA	NA	NA	NA	NA	NA	NA	NA	NA	NA	NA	NA	NA	NA	NA	NA	NA	NA	NA	NA	NA	NA	NA	NA	NA	NA
180	2	25	1	2	2	2	2	2	NA	2	2	NA	1	NA	NA	NA	NA	NA	NA	NA	NA	NA	NA	NA	NA	NA	NA	NA	NA	NA	NA	NA	NA	NA	NA	NA	NA	NA	NA	NA	NA	NA	NA	NA	NA	NA	NA	NA
181	2	38	2	2	2	2	2	2	NA	2	2	NA	1	NA	NA	NA	NA	NA	NA	NA	NA	NA	NA	NA	NA	NA	NA	NA	NA	NA	NA	NA	NA	NA	NA	NA	NA	NA	NA	NA	NA	NA	NA	NA	NA	NA	NA	NA
182	2	34	2	1	2	2	2	2	NA	2	2	NA	2	NA	NA	NA	NA	NA	NA	NA	NA	NA	NA	NA	NA	NA	NA	NA	NA	NA	NA	NA	NA	NA	NA	NA	NA	NA	NA	NA	NA	NA	NA	NA	NA	NA	NA	NA
183	2	34	2	2	2	2	2	2	NA	2	2	NA	1	NA	NA	NA	NA	NA	NA	NA	NA	NA	NA	NA	NA	NA	NA	NA	NA	NA	NA	NA	NA	NA	NA	NA	NA	NA	NA	NA	NA	NA	NA	NA	NA	NA	NA	NA
184	2	38	1	2	2	2	2	2	NA	2	2	NA	1	NA	NA	NA	NA	NA	NA	NA	NA	NA	NA	NA	NA	NA	NA	NA	NA	NA	NA	NA	NA	NA	NA	NA	NA	NA	NA	NA	NA	NA	NA	NA	NA	NA	NA	NA
185	2	29	1	2	2	2	2	2	NA	2	2	NA	1	NA	NA	NA	NA	NA	NA	NA	NA	NA	NA	NA	NA	NA	NA	NA	NA	NA	NA	NA	NA	NA	NA	NA	NA	NA	NA	NA	NA	NA	NA	NA	NA	NA	NA	NA
186	2	42	2	2	2	2	2	2	NA	2	1	1	1	NA	NA	NA	NA	NA	NA	NA	NA	NA	NA	NA	NA	NA	NA	NA	NA	NA	NA	NA	NA	NA	NA	NA	NA	NA	NA	NA	NA	NA	NA	NA	NA	NA	NA	NA
187	2	25	2	2	2	2	2	2	NA	2	2	NA	1	NA	NA	NA	NA	NA	NA	NA	NA	NA	NA	NA	NA	NA	NA	NA	NA	NA	NA	NA	NA	NA	NA	NA	NA	NA	NA	NA	NA	NA	NA	NA	NA	NA	NA	NA
188	2	33	2	2	2	2	2	2	NA	2	2	NA	1	NA	NA	NA	NA	NA	NA	NA	NA	NA	NA	NA	NA	NA	NA	NA	NA	NA	NA	NA	NA	NA	NA	NA	NA	NA	NA	NA	NA	NA	NA	NA	NA	NA	NA	NA
189	2	28	1	2	2	2	2	2	NA	2	2	NA	1	NA	NA	NA	NA	NA	NA	NA	NA	NA	NA	NA	NA	NA	NA	NA	NA	NA	NA	NA	NA	NA	NA	NA	NA	NA	NA	NA	NA	NA	NA	NA	NA	NA	NA	NA
190	2	27	1	2	2	2	2	2	NA	2	1	1	1	NA	NA	NA	NA	NA	NA	NA	NA	NA	NA	NA	NA	NA	NA	NA	NA	NA	NA	NA	NA	NA	NA	NA	NA	NA	NA	NA	NA	NA	NA	NA	NA	NA	NA	NA
191	2	36	2	2	2	1	2	2	NA	2	1	2	1	NA	NA	NA	NA	NA	NA	NA	NA	NA	NA	NA	NA	NA	NA	NA	NA	NA	NA	NA	NA	NA	NA	NA	NA	NA	NA	NA	NA	NA	NA	NA	NA	NA	NA	NA
192	2	40	1	2	2	2	2	2	NA	2	1	1	1	NA	NA	NA	NA	NA	NA	NA	NA	NA	NA	NA	NA	NA	NA	NA	NA	NA	NA	NA	NA	NA	NA	NA	NA	NA	NA	NA	NA	NA	NA	NA	NA	NA	NA	NA
193	2	35	2	2	1	2	2	2	NA	2	2	NA	1	NA	NA	NA	NA	NA	NA	NA	NA	NA	NA	NA	NA	NA	NA	NA	NA	NA	NA	NA	NA	NA	NA	NA	NA	NA	NA	NA	NA	NA	NA	NA	NA	NA	NA	NA
194	2	40	2	2	2	2	2	2	NA	2	2	NA	1	NA	NA	NA	NA	NA	NA	NA	NA	NA	NA	NA	NA	NA	NA	NA	NA	NA	NA	NA	NA	NA	NA	NA	NA	NA	NA	NA	NA	NA	NA	NA	NA	NA	NA	NA
195	2	31	1	2	2	2	2	2	NA	2	2	NA	1	NA	NA	NA	NA	NA	NA	NA	NA	NA	NA	NA	NA	NA	NA	NA	NA	NA	NA	NA	NA	NA	NA	NA	NA	NA	NA	NA	NA	NA	NA	NA	NA	NA	NA	NA
196	2	30	1	2	2	2	2	2	NA	2	2	NA	1	NA	NA	NA	NA	NA	NA	NA	NA	NA	NA	NA	NA	NA	NA	NA	NA	NA	NA	NA	NA	NA	NA	NA	NA	NA	NA	NA	NA	NA	NA	NA	NA	NA	NA	NA
197	2	40	1	1	2	2	2	2	NA	2	2	NA	1	NA	NA	NA	NA	NA	NA	NA	NA	NA	NA	NA	NA	NA	NA	NA	NA	NA	NA	NA	NA	NA	NA	NA	NA	NA	NA	NA	NA	NA	NA	NA	NA	NA	NA	NA
198	2	27	1	1	2	2	2	2	NA	1	2	NA	2	NA	NA	NA	NA	NA	NA	NA	NA	NA	NA	NA	NA	NA	NA	NA	NA	NA	NA	NA	NA	NA	NA	NA	NA	NA	NA	NA	NA	NA	NA	NA	NA	NA	NA	NA
199	2	43	2	2	2	2	2	2	NA	2	2	NA	1	NA	NA	NA	NA	NA	NA	NA	NA	NA	NA	NA	NA	NA	NA	NA	NA	NA	NA	NA	NA	NA	NA	NA	NA	NA	NA	NA	NA	NA	NA	NA	NA	NA	NA	NA
200	2	24	1	2	2	2	2	2	NA	2	2	NA	1	NA	NA	NA	NA	NA	NA	NA	NA	NA	NA	NA	NA	NA	NA	NA	NA	NA	NA	NA	NA	NA	NA	NA	NA	NA	NA	NA	NA	NA	NA	NA	NA	NA	NA	NA
201	1	44	2	2	2	2	2	2	NA	2	2	NA	2	180	1	1	1	1	1	1	1	1	2	2	6090	81	14	1	220	41	56	57	74	2	2	2	NA as no positive culture	3	NA as PCR not done	1	1	1	1	1	-3	17	2	1
202	1	68	1	2	1	2	2	2	NA	2	2	NA	1	60	1	1	2	1	2	1	2	2	2	2	10300	73	13	1	80	14	86	34	132	2	2	2	NA as no positive culture	3	NA as PCR not done	1	1	2	2	2	-3	15	3	1
203	1	34	1	2	2	2	2	2	NA	2	2	NA	2	5	1	1	1	2	1	1	1	2	2	2	15300	73	14	1	330	1	99	75	111	2	2	2	NA as no positive culture	3	NA as PCR not done	2	2	2	2	2	4	5	3	1
204	1	40	1	2	2	2	2	2	NA	2	2	NA	2	3	1	1	1	2	2	1	1	2	2	2	11000	80	12	1	480	10	85	61	148	2	2	2	NA as no positive culture	3	NA as PCR not done	2	1	2	2	2	2	8	2	1
205	1	26	2	2	2	2	2	2	NA	2	2	NA	1	7	1	1	1	2	1	1	1	1	2	2	24000	96	2	1	50	15	83	62	67	2	2	2	NA as no positive culture	3	NA as PCR not done	2	1	2	2	2	-1	14	2	1
206	1	21	1	2	2	2	2	2	NA	2	2	NA	2	180	1	1	1	1	2	1	1	1	1	1	11600	86	8	2	NA as no LP	NA as no LP	NA as no LP	NA as no LP	NA as no LP	NA as no LP	NA as no LP	NA as no LP	NA as no LP	NA as no LP	NA as no LP	1	1	2	2	2	NA as no LP	NA as no LP	2	1
207	1	46	1	2	2	1	2	1	2	2	2	NA	2	240	1	2	2	1	2	1	1	2	1	1	18100	80	12	1	28	18	80	52	60	2	2	2	NA as no positive culture	3	NA as PCR not done	1	2	2	2	2	1	13	3	1
208	1	46	1	2	1	2	2	2	NA	2	2	NA	2	180	1	1	1	2	2	1	2	2	1	2	5400	62	19	1	4	10	90	90	63	2	2	2	NA as no positive culture	3	NA as PCR not done	2	1	2	2	1	-3	15	2	1
209	1	24	1	2	2	2	2	2	NA	2	2	NA	1	14	1	1	1	1	1	1	1	2	2	2	8200	72	26	1	150	9	81	44	78	2	2	2	NA as no positive culture	2	NA as negative PCR	2	2	2	2	2	-5	11	1	1
210	1	20	2	2	2	1	2	2	NA	2	2	NA	1	90	1	1	1	1	2	2	2	2	2	2	8400	68	22	1	3	30	60	51	29	2	2	2	NA as no positive culture	3	NA as PCR not done	2	2	2	2	1	-5	12	1	1
211	1	24	1	2	2	2	2	2	NA	2	2	NA	1	4	1	1	1	2	1	1	2	2	2	2	9700	86	10	1	490	5	95	31	135	2	2	2	NA as no positive culture	3	NA as PCR not done	2	2	2	2	2	0	7	2	1
212	1	55	1	1	2	2	2	2	NA	2	2	NA	2	60	1	1	1	1	2	1	1	1	1	2	10700	65	26	1	30	4	96	71	54	2	2	2	NA as no positive culture	3	NA as PCR not done	1	2	2	2	2	-3	15	3	1
213	1	26	2	2	2	2	2	2	NA	2	2	NA	2	15	1	1	1	2	2	1	1	1	2	1	7200	83	7	1	130	30	70	28	225	2	2	1	3	3	NA as PCR not done	2	1	2	2	2	-5	20	2	1
214	1	70	2	2	2	2	2	2	NA	2	2	NA	2	10	1	2	2	2	2	1	1	2	2	2	20000	82	9	1	25	4	93	67	57	2	2	2	NA as no positive culture	3	NA as PCR not done	2	1	1	2	2	1	11	2	1
215	1	27	2	2	2	2	2	2	NA	2	2	NA	1	60	1	1	1	1	2	2	1	2	2	1	10300	87	7	1	520	3	97	37	123	2	2	2	NA as no positive culture	3	NA as PCR not done	2	1	2	2	1	-5	16	1	1
216	1	64	2	2	2	2	2	2	NA	2	2	NA	1	4	1	1	2	2	2	1	1	2	2	2	8800	63	30	1	310	2	96	60	245	2	2	2	NA as no positive culture	2	NA as negative PCR	2	2	2	2	2	2	5	2	1
217	1	51	1	1	2	2	2	2	NA	2	2	NA	2	90	1	1	2	1	1	1	1	2	2	2	8200	78	9	1	190	1	97	23	140	2	2	2	NA as no positive culture	3	NA as PCR not done	2	2	2	2	1	-3	17	2	1
218	1	56	2	2	2	2	2	2	NA	2	2	NA	1	30	1	1	2	1	2	2	2	2	2	2	7600	75	13	1	50	80	20	29	196	2	2	2	NA as no positive culture	2	NA as negative PCR	1	2	2	2	2	1	11	1	1
219	1	56	1	1	1	2	2	2	NA	2	2	NA	2	25	1	1	1	2	2	1	2	2	2	2	14700	72	17	1	120	3	97	22	314	2	2	2	NA as no positive culture	3	NA as PCR not done	1	1	2	1	1	-3	15	3	1
220	1	18	1	2	2	2	2	2	NA	2	2	NA	1	4	1	1	1	2	2	1	1	2	2	2	7000	85	8	1	135	1	99	79	108	2	2	2	NA as no positive culture	3	NA as PCR not done	2	1	2	2	2	-5	7	2	1
221	1	49	2	2	2	2	2	2	NA	2	2	NA	1	240	1	2	2	1	2	2	2	2	2	2	7100	64	24	1	117	64	36	33	255	2	2	2	NA as no positive culture	3	NA as PCR not done	2	1	1	2	2	-3	13	1	1
222	1	40	1	2	2	2	2	2	NA	2	1	1	1	5	1	1	2	2	1	2	2	2	2	2	6400	53	33	1	60	7	90	85	95	2	2	2	NA as no positive culture	3	NA as PCR not done	2	2	2	2	2	2	3	1	1
223	1	19	2	2	2	2	2	2	NA	2	2	NA	1	7	1	1	1	2	2	2	1	2	2	2	6800	59	32	1	180	5	95	57	117	2	2	2	NA as no positive culture	3	NA as PCR not done	2	1	2	2	2	-5	11	1	1
224	1	61	1	2	1	2	2	2	NA	1	2	NA	1	60	1	1	2	1	2	1	1	2	2	1	9500	65	24	1	120	2	98	27	193	2	2	2	NA as no positive culture	3	NA as PCR not done	1	1	2	2	2	-3	15	3	1
225	1	21	1	2	2	2	2	2	NA	2	2	NA	2	365	1	2	2	1	1	1	2	2	2	2	7800	72	14	1	30	17	80	60	126	2	2	2	NA as no positive culture	3	NA as PCR not done	2	1	2	2	2	-5	14	2	1
226	1	74	1	1	1	2	2	2	NA	2	2	NA	1	30	1	1	2	1	2	1	2	2	2	2	7600	76	11	1	11	8	86	104	168	2	2	2	NA as no positive culture	3	NA as PCR not done	2	2	2	2	2	-3	11	2	1
227	1	19	1	2	2	2	2	2	NA	2	2	NA	1	30	1	1	1	1	2	1	1	1	2	2	6400	70	18	1	400	58	35	28	144	2	2	1	1	3	NA as PCR not done	1	1	1	1	2	-5	13	2	1
228	1	41	1	2	2	2	2	2	NA	2	2	NA	2	7	1	1	1	1	2	1	1	2	2	2	7900	79	12	1	200	60	37	32	129	2	2	2	NA as no positive culture	3	NA as PCR not done	2	1	1	2	2	-5	9	2	1
229	1	50	1	2	2	2	2	1	1	2	1	1	2	15	1	2	2	1	2	1	2	2	2	2	4300	83	2	1	0	0	0	59	151	2	2	2	NA as no positive culture	3	NA as PCR not done	2	1	2	2	2	-1	11	1	1
230	1	31	2	2	2	2	2	2	NA	2	2	NA	1	180	1	1	1	1	2	1	1	1	2	1	9500	48	42	2	NA as no LP	NA as no LP	NA as no LP	NA as no LP	NA as no LP	NA as no LP	NA as no LP	NA as no LP	NA as no LP	NA as no LP	NA as no LP	2	2	2	2	1	NA as no LP	NA as no LP	2	1
231	1	30	2	2	2	2	2	2	NA	2	2	NA	1	10	1	1	1	2	2	1	1	2	2	2	9600	69	18	1	90	18	82	65	102	2	2	2	NA as no positive culture	3	NA as PCR not done	2	1	2	2	2	-5	11	2	1
232	1	32	2	2	2	2	2	2	NA	2	1	1	2	30	1	1	2	1	2	2	1	2	2	2	9800	77	15	1	260	25	72	53	225	2	2	2	NA as no positive culture	3	NA as PCR not done	2	1	2	2	1	-5	15	1	1
233	1	69	1	2	2	2	2	2	NA	2	2	NA	1	365	1	1	1	1	2	2	2	2	1	1	7600	63	24	1	2	56	44	64	96	2	2	2	NA as no positive culture	3	NA as PCR not done	1	1	2	2	2	-3	11	2	1
234	1	42	1	1	2	2	2	2	NA	2	1	1	2	90	1	1	2	1	2	1	1	1	2	1	14000	93	2	1	9	14	80	149	30	2	2	2	NA as no positive culture	3	NA as PCR not done	1	1	1	2	2	-3	17	3	1
235	1	27	1	2	2	2	2	2	NA	2	2	NA	2	30	1	1	1	1	2	1	1	1	2	1	10800	72	18	1	249	6	87	45	146	2	2	2	NA as no positive culture	3	NA as PCR not done	1	1	1	2	2	-5	28	3	1
236	1	42	1	2	2	2	2	2	NA	2	2	NA	1	60	2	1	1	1	2	2	2	2	2	2	10400	76	14	1	3	10	70	48	41	2	2	1	1	1	1	2	1	2	2	1	-3	12	1	1
237	1	28	2	2	2	2	2	2	NA	2	2	NA	1	12	1	1	1	2	2	2	1	1	2	2	10100	89	7	1	170	19	75	15	162	2	2	1	1	3	NA as PCR not done	2	1	2	2	1	-5	14	1	1
238	1	31	1	2	2	2	2	2	NA	2	2	NA	2	30	1	1	1	2	1	1	1	1	1	1	11100	76	10	1	90	20	78	28	100	2	2	2	NA as no positive culture	3	NA as PCR not done	1	1	2	2	2	-5	15	3	1
239	1	23	1	2	2	2	2	2	NA	2	2	NA	1	60	2	1	2	1	2	2	2	2	2	1	3800	66	12	2	NA as no LP	NA as no LP	NA as no LP	NA as no LP	NA as no LP	NA as no LP	NA as no LP	NA as no LP	NA as no LP	NA as no LP	NA as no LP	1	2	2	2	1	NA as no LP	NA as no LP	1	1
240	1	28	1	2	2	2	2	2	NA	2	1	1	1	210	1	2	2	1	2	2	2	1	2	2	8000	70	20	1	290	2	98	27	323	2	2	2	NA as no positive culture	3	NA as PCR not done	2	1	2	1	1	-5	16	2	1
241	1	42	2	2	2	2	2	2	NA	2	2	NA	2	20	1	1	2	1	2	1	1	1	1	1	5800	67	24	2	NA as no LP	NA as no LP	NA as no LP	NA as no LP	NA as no LP	NA as no LP	NA as no LP	NA as no LP	NA as no LP	NA as no LP	NA as no LP	1	1	1	2	2	NA as no LP	NA as no LP	3	1
242	1	32	2	2	2	2	2	2	NA	2	2	NA	1	7	1	1	1	2	2	1	1	1	2	2	12400	68	22	1	180	10	85	21	130	2	2	1	1	3	NA as PCR not done	2	1	1	2	2	-5	13	2	1
243	1	30	1	2	2	2	2	2	NA	2	2	NA	2	8	1	1	2	1	2	1	1	2	1	1	16100	90	3	2	NA as no LP	NA as no LP	NA as no LP	NA as no LP	NA as no LP	NA as no LP	NA as no LP	NA as no LP	NA as no LP	NA as no LP	NA as no LP	1	1	1	2	2	NA as no LP	NA as no LP	3	1
244	1	22	2	2	2	2	2	2	NA	2	2	NA	1	14	1	1	1	2	2	2	1	2	2	2	3700	69	16	1	50	8	92	63	58	2	2	2	NA as no positive culture	3	NA as PCR not done	2	1	2	2	1	-5	11	1	1
245	1	63	1	2	2	2	2	2	NA	2	2	NA	2	10	1	2	1	2	2	1	1	1	2	2	12600	86	8	1	920	8	92	47	183	2	2	2	NA as no positive culture	3	NA as PCR not done	2	1	2	2	2	0	-9	3	1
246	1	72	2	1	1	2	2	2	NA	2	2	NA	1	3	1	1	2	2	2	1	1	2	2	1	13100	71	21	1	130	2	96	54	348	2	2	2	NA as no positive culture	3	NA as PCR not done	1	1	1	2	2	2	10	2	1
247	1	40	2	2	2	2	2	1	1	2	1	1	1	10	1	1	2	1	2	1	1	1	2	2	4400	60	25	1	95	20	76	49	75	2	2	2	NA as no positive culture	3	NA as PCR not done	2	2	2	2	2	2	11	3	1
248	1	23	1	2	2	2	2	2	NA	2	2	NA	1	8	1	1	2	2	2	1	1	2	2	1	13100	77	10	1	80	3	97	56	139	2	2	2	NA as no positive culture	3	NA as PCR not done	2	2	2	2	2	-5	10	1	1
249	1	44	1	1	2	2	2	2	NA	2	1	1	1	1	2	2	2	2	1	1	2	2	2	2	8100	62	29	1	480	4	88	84	99	2	2	2	NA as no positive culture	2	NA as negative PCR	2	1	2	2	2	2	6	2	1
250	1	35	1	2	2	2	2	2	NA	2	2	NA	2	180	1	1	2	1	2	1	2	2	1	2	18300	91	4	1	285	4	96	15	87	2	2	2	NA as no positive culture	3	NA as PCR not done	2	2	2	2	2	1	11	2	1
251	1	30	2	2	2	2	2	2	NA	2	2	NA	1	15	1	1	1	2	2	1	1	2	2	2	9200	90	9	1	1550	4	96	57	118	2	2	2	NA as no positive culture	2	NA as negative PCR	2	1	2	2	2	-2	11	2	1
252	1	38	2	2	2	2	2	2	NA	2	2	NA	1	4	2	1	2	2	1	2	2	2	2	2	6600	63	31	1	2	20	60	55	38	2	2	2	NA as no positive culture	3	NA as PCR not done	2	1	2	2	1	2	6	1	1
253	1	38	1	2	2	2	2	2	NA	2	2	NA	1	8	1	1	1	2	2	1	1	2	2	2	9900	84	10	1	65	12	82	37	148	2	2	2	NA as no positive culture	3	NA as PCR not done	2	1	1	2	2	-5	13	1	1
254	1	18	1	2	2	2	2	2	NA	2	2	NA	1	10	1	1	1	2	2	2	1	2	2	1	4000	72	20	1	170	2	98	58	147	2	2	2	NA as no positive culture	2	NA as negative PCR	1	1	2	2	2	-5	8	1	1
255	1	56	1	1	1	2	2	2	NA	2	1	2	2	10	1	1	1	2	2	1	1	2	2	2	23300	80	5	1	420	30	70	11	116	2	2	2	NA as no positive culture	3	NA as PCR not done	2	1	1	2	2	1	13	1	1
256	1	35	1	2	2	2	2	2	NA	2	2	NA	2	30	1	1	1	2	2	2	2	2	1	2	11500	84	9	1	50	54	42	47	85	2	2	1	1	3	NA as PCR not done	2	1	2	1	1	-5	20	2	1
257	1	54	1	2	2	2	2	2	NA	2	2	NA	2	120	1	1	1	1	2	1	2	1	1	2	5600	76	12	1	20	12	86	30	477	2	2	2	NA as no positive culture	3	NA as PCR not done	2	1	1	2	2	-3	17	3	1
258	1	20	2	2	2	2	2	2	NA	2	2	NA	2	15	1	1	1	2	2	2	1	1	2	1	13550	51	44	1	8	12	80	61	83	2	2	2	NA as no positive culture	3	NA as PCR not done	1	2	2	2	2	-5	6	1	1
259	1	56	1	1	1	2	2	2	NA	2	2	NA	2	180	1	1	1	1	2	1	2	2	1	2	5900	62	30	1	12	1	99	69	73	2	2	2	NA as no positive culture	3	NA as PCR not done	2	1	2	2	2	-3	13	2	1
260	1	25	2	2	2	2	2	2	NA	2	2	NA	2	120	1	1	1	1	2	2	1	1	1	2	4800	44	24	1	810	36	58	21	190	2	2	1	1	3	NA as PCR not done	2	1	2	1	2	-3	15	3	1
261	1	31	2	2	2	2	2	2	NA	2	1	1	1	7	1	1	2	2	1	2	2	2	2	2	7500	71	20	1	3	1	99	66	37	2	2	2	NA as no positive culture	2	NA as negative PCR	2	2	2	2	2	-5	8	1	1
262	1	48	1	2	2	2	2	2	NA	2	2	NA	1	180	1	1	1	1	2	2	1	2	2	2	10000	75	15	1	550	5	87	107	101	2	2	2	NA as no positive culture	2	NA as negative PCR	2	1	1	2	2	2	11	1	1
263	1	59	1	1	1	2	2	2	NA	2	2	NA	2	30	1	1	1	1	2	1	2	2	1	2	4100	87	5	1	200	7	93	97	600	2	2	1	1	3	NA as PCR not done	2	2	2	2	2	-3	12	3	1
264	1	31	1	2	2	2	2	2	NA	2	2	NA	2	90	1	1	1	1	2	1	1	1	2	2	10800	77	13	1	85	23	77	59	136	2	2	1	1	2	NA as negative PCR	1	1	2	2	1	-5	18	2	1
265	1	52	2	2	2	2	2	2	NA	2	1	2	1	150	1	1	1	1	2	1	2	2	2	2	9300	71	17	1	9	4	88	58	115	2	2	2	NA as no positive culture	3	NA as PCR not done	2	2	1	2	2	-3	13	2	1
266	1	37	2	2	2	2	2	2	NA	2	2	NA	1	5	1	1	1	2	2	1	1	2	1	2	8900	72	18	1	66	4	94	42	82	2	2	2	NA as no positive culture	3	NA as PCR not done	2	2	2	1	2	-2	12	3	1
267	1	71	2	1	2	2	2	2	NA	2	2	NA	2	30	2	2	2	1	2	2	1	1	2	2	9800	81	13	1	250	67	31	80	90	2	2	2	NA as no positive culture	3	NA as PCR not done	2	2	2	2	2	-3	12	2	1
268	1	33	1	2	2	2	2	2	NA	2	2	NA	2	15	1	1	1	2	2	1	1	2	2	1	12300	77	11	1	180	18	80	92	146	2	2	1	1	2	NA as negative PCR	1	1	1	2	2	-5	13	2	1
269	1	29	1	2	2	2	2	2	NA	2	2	NA	2	180	1	1	1	1	2	1	1	2	2	2	10500	84	8	1	450	8	92	31	231	2	2	2	NA as no positive culture	3	NA as PCR not done	2	2	2	2	1	-5	20	2	1
270	1	24	1	2	2	2	2	2	NA	2	1	1	1	14	1	1	2	2	2	2	2	2	2	2	11800	74	5	1	640	72	28	105	434	2	2	2	NA as no positive culture	3	NA as PCR not done	2	2	2	2	2	-5	7	1	1
271	1	22	1	2	2	2	2	2	NA	2	2	NA	1	20	1	1	1	2	2	1	1	1	1	2	9100	93	4	1	1350	5	95	52	199	2	2	2	NA as no positive culture	3	NA as PCR not done	2	2	2	2	1	-2	12	3	1
272	1	23	2	2	2	2	2	2	NA	2	2	NA	2	90	1	2	1	1	2	2	2	2	2	2	3000	78	19	1	12	4	94	46	105	2	2	2	NA as no positive culture	3	NA as PCR not done	2	2	2	2	2	-5	11	1	1
273	1	30	1	2	2	2	2	2	NA	2	2	NA	1	30	1	1	1	1	2	2	2	2	2	1	8700	70	18	2	NA as no LP	NA as no LP	NA as no LP	NA as no LP	NA as no LP	NA as no LP	NA as no LP	NA as no LP	NA as no LP	NA as no LP	NA as no LP	1	2	2	2	2	NA as no LP	NA as no LP	1	1
274	1	23	1	2	2	2	2	2	NA	2	2	NA	1	6	1	1	1	2	2	1	1	2	2	2	6900	65	27	1	700	1	96	46	119	2	2	2	NA as no positive culture	3	NA as PCR not done	2	1	2	2	2	-5	9	2	1
275	1	46	2	2	2	2	2	2	NA	2	2	NA	2	90	1	1	1	2	2	1	1	1	2	2	7100	60	23	1	20	48	42	158	153	2	2	2	NA as no positive culture	2	NA as negative PCR	2	1	2	2	2	-3	10	2	1
276	1	25	1	2	2	2	2	2	NA	2	1	1	2	14	1	2	2	2	1	1	2	2	2	2	6500	59	30	1	13	40	56	65	26	2	2	2	NA as no positive culture	3	NA as PCR not done	2	2	1	2	2	-5	6	2	1
277	1	19	1	2	2	2	2	2	NA	2	2	NA	1	60	1	2	2	1	1	2	1	2	2	2	11600	83	8	1	92	4	96	54	228	2	2	2	NA as no positive culture	3	NA as PCR not done	2	2	2	2	2	-5	13	1	1
278	1	32	2	2	2	2	2	2	NA	2	1	1	2	30	1	1	1	1	1	1	1	1	1	1	7000	86	9	1	100	20	80	32	42	2	2	2	NA as no positive culture	3	NA as PCR not done	1	1	1	2	2	-5	17	3	1
279	1	57	2	1	1	2	2	2	NA	2	2	NA	2	120	1	1	2	2	2	1	1	1	1	1	9700	84	7	1	199	3	97	135	348	2	2	2	NA as no positive culture	3	NA as PCR not done	1	2	1	2	2	-3	13	2	1
280	1	26	2	2	2	2	2	2	NA	2	2	NA	1	7	1	1	2	2	2	2	1	1	2	1	10500	85	9	1	170	17	74	51	152	2	2	2	NA as no positive culture	3	NA as PCR not done	2	1	2	2	1	-4	14	1	1
281	1	25	2	2	2	2	2	2	NA	2	2	NA	2	10	1	1	1	2	1	1	2	2	1	2	9100	93	5	1	420	60	37	46	45	2	2	1	3	3	NA as PCR not done	2	1	1	2	2	-5	11	2	1
282	1	18	1	2	2	2	2	2	NA	2	2	NA	1	30	1	1	1	1	1	1	1	2	2	2	7300	81	11	1	60	3	92	64	147	2	2	2	NA as no positive culture	3	NA as PCR not done	2	2	2	2	2	-5	11	3	1
283	1	21	2	2	2	2	2	2	NA	2	2	NA	2	60	1	1	1	1	2	1	1	1	1	2	22600	72	24	1	160	58	36	40	215	2	2	1	3	3	NA as PCR not done	2	1	2	1	1	-1	17	2	1
284	1	57	1	2	2	2	2	2	NA	2	2	NA	2	5	1	1	1	2	2	2	1	2	2	2	7500	54	29	1	100	2	98	48	58	2	2	2	NA as no positive culture	3	NA as PCR not done	2	2	2	2	2	-3	7	1	1
285	1	35	1	2	2	2	2	1	1	2	2	NA	2	15	1	1	2	2	2	1	1	2	2	2	10300	81	12	1	30	1	97	66	112	2	2	1	3	3	NA as PCR not done	1	1	2	2	2	-5	16	3	1
286	1	26	2	2	2	2	2	2	NA	2	2	NA	1	60	1	1	1	1	2	2	1	1	2	2	14300	64	23	1	160	5	90	65	94	2	2	2	NA as no positive culture	3	NA as PCR not done	2	2	2	2	2	-5	9	1	1
287	1	18	1	2	2	2	2	2	NA	2	2	NA	1	5	1	1	1	1	1	1	1	1	2	2	13900	54	26	1	18	50	44	71	132	2	2	2	NA as no positive culture	3	NA as PCR not done	2	2	2	2	2	-5	11	2	1
288	1	54	2	1	2	2	2	2	NA	2	2	NA	2	7	1	1	1	2	2	1	1	1	2	2	12800	97	2	1	460	14	86	128	224	2	2	2	NA as no positive culture	3	NA as PCR not done	1	1	2	2	1	-3	13	2	1
289	1	34	2	2	2	2	2	2	NA	2	2	NA	2	365	1	1	1	1	1	1	1	1	2	2	10800	70	19	1	10	4	88	50	184	2	2	2	NA as no positive culture	3	NA as PCR not done	2	1	2	2	1	-5	18	3	1
290	1	41	1	2	2	2	2	2	NA	2	1	1	2	120	1	1	2	1	1	1	1	1	2	1	10700	76	12	1	25	11	86	16	155	2	2	2	NA as no positive culture	3	NA as PCR not done	1	1	2	2	2	-3	16	3	1
291	1	57	1	1	1	2	2	2	NA	2	2	NA	2	30	1	1	1	1	2	1	1	2	2	2	15000	77	12	1	2	1	99	98	44	2	2	2	NA as no positive culture	3	NA as PCR not done	2	2	2	2	2	5	11	2	1
292	1	24	2	2	2	2	2	2	NA	2	2	NA	1	30	1	1	1	2	2	1	1	1	2	2	6900	89	8	1	24	48	50	26	153	2	2	2	NA as no positive culture	3	NA as PCR not done	1	1	1	2	2	-5	12	2	1
293	1	45	2	2	2	2	2	1	1	2	2	NA	1	3	1	2	2	2	1	1	1	2	1	2	19400	75	18	1	179	18	82	68	92	2	2	2	NA as no positive culture	3	NA as PCR not done	2	2	2	2	2	2	7	2	1
294	1	26	1	2	2	2	2	2	NA	2	2	NA	1	5	1	1	2	2	2	1	1	2	2	2	12400	86	5	1	180	7	88	22	115	2	2	1	1	1	1	2	2	2	2	2	0	7	2	1
295	1	19	2	2	2	2	2	2	NA	2	1	1	1	30	1	2	2	1	2	1	1	1	2	2	9300	83	7	1	250	12	86	40	1400	2	2	2	NA as no positive culture	3	NA as PCR not done	1	1	2	2	1	-5	21	1	1
296	1	43	1	1	1	2	2	2	NA	2	2	NA	1	8	1	1	2	2	2	1	1	1	2	2	4600	76	11	1	50	9	75	92	120	2	2	2	NA as no positive culture	3	NA as PCR not done	2	2	2	2	2	-3	12	2	1
297	1	61	1	1	2	1	2	2	NA	2	2	NA	2	24	1	2	2	1	2	2	2	2	1	2	15200	84	8	2	NA as no LP	NA as no LP	NA as no LP	NA as no LP	NA as no LP	NA as no LP	NA as no LP	NA as no LP	NA as no LP	NA as no LP	NA as no LP	1	2	2	2	1	NA as no LP	NA as no LP	2	1
298	1	72	1	1	2	2	2	2	NA	2	1	2	1	1	1	2	2	1	1	1	2	2	2	2	8100	72	11	1	5	36	48	155	84	2	2	2	NA as no positive culture	3	NA as PCR not done	1	2	2	2	2	2	8	2	1
299	1	26	1	2	2	2	2	2	NA	2	2	NA	1	7	1	1	1	2	2	1	1	2	2	2	15000	79	11	1	190	25	68	17	108	2	2	1	3	3	NA as PCR not done	1	1	2	2	2	-1	10	2	1
300	1	26	1	2	2	2	2	2	NA	2	2	NA	1	10	1	1	1	2	2	2	1	2	2	2	12000	70	22	1	270	6	87	53	25	2	2	2	NA as no positive culture	3	NA as PCR not done	2	1	2	2	2	-5	9	1	1

## Sheet: codes 
slno	crf	age	gender	dm	systhyper	cpd	ckd	hivstatus	art	immunosup	tb	attcomp	PPBS	sympdur	fever	headache	vomiting	loss of weight/ loss of appetite	seizure	altered sensorium	neck stiffness	cranial nerve palsy	hemiparesis/ paraparesis	papilledema	tcbld	neutrobld	lymphobld	LP	tccsf	neutrocsf	lymphocsf	csfglucos	csfprot	gramstain	afbsmear	mgitcult	attsensit	tbpcr	rif	hydrocep	basal	endarter	arachan	tuberculo	thwaite	lancet	mrcgrade	att
serial number	code for cases/ control	age in years	gender	diabetes mellitus	hypertension	Chronic pulmonary disease	chronic kidney disease	hiv status	if seropositive, whether on ART?	Immunosuppression	previous history of TB	If previous history of TB, was ATT completed ?	presence of PPBS	duration of symptoms in days	fever	headache	vomiting	loss of weight/ loss of appetite	seizure	altered sensorium	neck stiffness	cranial nerve palsy	hemiparesis/ paraparesis	papilledema	total blood counts per cubic mm	% of neutrophils in blood	% of lymphocytes in blood	LP performed	CSF total cell counts per cu.mm	% of neutrophils in CSF	% of lymphocytes in CSF	CSF glucose in mg/dl	CSF protein in mg/dl	Gram stain	AFB smear	MGIT culture	1st line ATT sensitive	TB PCR	rifampicin	hydrocephalus	basal exudates/ meningeal enhancement	endarteritis	Arachanoiditis	Tuberculoma	Thwaites score	Lancet Concensus Score	MRC grade	patient started on ATT
	1- cases		1 - male	1- Yes	1- Yes	1- Yes	1- Yes	1- Seropositive	1- Yes	1- Yes	1- Yes	1- Yes	1 - present		1 - Present	1 - Present	1 - Present	1 - Present	1 - Present	1 - Present	1 - Present	1 - Present	1 - Present	1 - Present				1 - LP done						1- positive	1- positive	1- positive	1 - yes	1 - positive	1 - sensitive	1 - present	1 - present	1 - present	1 - present	1 - present			1 - Grade 1	1 - yes
	2 - controls		2- female	2-No	2-No	2-No	2-No	2- Seronegative	2-No	2-No	2-No	2-No	2 - Absent		2 - Absent	2 - Absent	2 - Absent	2 - Absent	2 - Absent	2 - Absent	2 - Absent	2 - Absent	2 - Absent	2 - Absent				2 - LP not done						2 - negative	2 - negative	2 - negative	2 - No	2 - negative	2 - resistant	2 - Absent	2 - Absent	2 - Absent	2 - Absent	2 - Absent			2 - grade 2	2 - No
																																					3 - not available	3 - not done									3 - grade 3
																																					NA-Not applicable

## Sheet: only Cases
slno	crf	age	gender	dm	systhyper	cpd	ckd	hivstatus	art	immunosup	tb	attcomp	PPBS	sympdur	fever	headache	vomiting	loss of weight/ loss of appetite	seizure	altered sensorium	neck stiffness	cranial nerve palsy	hemiparesis/ paraparesis	papilledema	tcbld	neutrobld	lymphobld	LP	tccsf	neutrocsf	lymphocsf	csfglucos	csfprot	gramstain	afbsmear	mgitcult	attsensit	tbpcr	rif	hydrocep	basal	endarter	arachan	tuberculo	thwaite	lancet	mrcgrade	att
201	1	44	2	2	2	2	2	2	NA	2	2	NA	2	180	1	1	1	1	1	1	1	1	2	2	6090	81	14	1	220	41	56	57	74	2	2	2	NA as no positive culture	3	NA as PCR not done	1	1	1	1	1	-3	17	2	1
202	1	68	1	2	1	2	2	2	NA	2	2	NA	1	60	1	1	2	1	2	1	2	2	2	2	10300	73	13	1	80	14	86	34	132	2	2	2	NA as no positive culture	3	NA as PCR not done	1	1	2	2	2	-3	15	3	1
203	1	34	1	2	2	2	2	2	NA	2	2	NA	2	5	1	1	1	2	1	1	1	2	2	2	15300	73	14	1	330	1	99	75	111	2	2	2	NA as no positive culture	3	NA as PCR not done	2	2	2	2	2	4	5	3	1
204	1	40	1	2	2	2	2	2	NA	2	2	NA	2	3	1	1	1	2	2	1	1	2	2	2	11000	80	12	1	480	10	85	61	148	2	2	2	NA as no positive culture	3	NA as PCR not done	2	1	2	2	2	2	8	2	1
205	1	26	2	2	2	2	2	2	NA	2	2	NA	1	7	1	1	1	2	1	1	1	1	2	2	24000	96	2	1	50	15	83	62	67	2	2	2	NA as no positive culture	3	NA as PCR not done	2	1	2	2	2	-1	14	2	1
206	1	21	1	2	2	2	2	2	NA	2	2	NA	2	180	1	1	1	1	2	1	1	1	1	1	11600	86	8	2	NA as no LP	NA as no LP	NA as no LP	NA as no LP	NA as no LP	NA as no LP	NA as no LP	NA as no LP	NA as no LP	NA as no LP	NA as no LP	1	1	2	2	2	NA as no LP	NA as no LP	2	1
207	1	46	1	2	2	1	2	1	2	2	2	NA	2	240	1	2	2	1	2	1	1	2	1	1	18100	80	12	1	28	18	80	52	60	2	2	2	NA as no positive culture	3	NA as PCR not done	1	2	2	2	2	1	13	3	1
208	1	46	1	2	1	2	2	2	NA	2	2	NA	2	180	1	1	1	2	2	1	2	2	1	2	5400	62	19	1	4	10	90	90	63	2	2	2	NA as no positive culture	3	NA as PCR not done	2	1	2	2	1	-3	15	2	1
209	1	24	1	2	2	2	2	2	NA	2	2	NA	1	14	1	1	1	1	1	1	1	2	2	2	8200	72	26	1	150	9	81	44	78	2	2	2	NA as no positive culture	2	NA as negative PCR	2	2	2	2	2	-5	11	1	1
210	1	20	2	2	2	1	2	2	NA	2	2	NA	1	90	1	1	1	1	2	2	2	2	2	2	8400	68	22	1	3	30	60	51	29	2	2	2	NA as no positive culture	3	NA as PCR not done	2	2	2	2	1	-5	12	1	1
211	1	24	1	2	2	2	2	2	NA	2	2	NA	1	4	1	1	1	2	1	1	2	2	2	2	9700	86	10	1	490	5	95	31	135	2	2	2	NA as no positive culture	3	NA as PCR not done	2	2	2	2	2	0	7	2	1
212	1	55	1	1	2	2	2	2	NA	2	2	NA	2	60	1	1	1	1	2	1	1	1	1	2	10700	65	26	1	30	4	96	71	54	2	2	2	NA as no positive culture	3	NA as PCR not done	1	2	2	2	2	-3	15	3	1
213	1	26	2	2	2	2	2	2	NA	2	2	NA	2	15	1	1	1	2	2	1	1	1	2	1	7200	83	7	1	130	30	70	28	225	2	2	1	3	3	NA as PCR not done	2	1	2	2	2	-5	20	2	1
214	1	70	2	2	2	2	2	2	NA	2	2	NA	2	10	1	2	2	2	2	1	1	2	2	2	20000	82	9	1	25	4	93	67	57	2	2	2	NA as no positive culture	3	NA as PCR not done	2	1	1	2	2	1	11	2	1
215	1	27	2	2	2	2	2	2	NA	2	2	NA	1	60	1	1	1	1	2	2	1	2	2	1	10300	87	7	1	520	3	97	37	123	2	2	2	NA as no positive culture	3	NA as PCR not done	2	1	2	2	1	-5	16	1	1
216	1	64	2	2	2	2	2	2	NA	2	2	NA	1	4	1	1	2	2	2	1	1	2	2	2	8800	63	30	1	310	2	96	60	245	2	2	2	NA as no positive culture	2	NA as negative PCR	2	2	2	2	2	2	5	2	1
217	1	51	1	1	2	2	2	2	NA	2	2	NA	2	90	1	1	2	1	1	1	1	2	2	2	8200	78	9	1	190	1	97	23	140	2	2	2	NA as no positive culture	3	NA as PCR not done	2	2	2	2	1	-3	17	2	1
218	1	56	2	2	2	2	2	2	NA	2	2	NA	1	30	1	1	2	1	2	2	2	2	2	2	7600	75	13	1	50	80	20	29	196	2	2	2	NA as no positive culture	2	NA as negative PCR	1	2	2	2	2	1	11	1	1
219	1	56	1	1	1	2	2	2	NA	2	2	NA	2	25	1	1	1	2	2	1	2	2	2	2	14700	72	17	1	120	3	97	22	314	2	2	2	NA as no positive culture	3	NA as PCR not done	1	1	2	1	1	-3	15	3	1
220	1	18	1	2	2	2	2	2	NA	2	2	NA	1	4	1	1	1	2	2	1	1	2	2	2	7000	85	8	1	135	1	99	79	108	2	2	2	NA as no positive culture	3	NA as PCR not done	2	1	2	2	2	-5	7	2	1
221	1	49	2	2	2	2	2	2	NA	2	2	NA	1	240	1	2	2	1	2	2	2	2	2	2	7100	64	24	1	117	64	36	33	255	2	2	2	NA as no positive culture	3	NA as PCR not done	2	1	1	2	2	-3	13	1	1
222	1	40	1	2	2	2	2	2	NA	2	1	1	1	5	1	1	2	2	1	2	2	2	2	2	6400	53	33	1	60	7	90	85	95	2	2	2	NA as no positive culture	3	NA as PCR not done	2	2	2	2	2	2	3	1	1
223	1	19	2	2	2	2	2	2	NA	2	2	NA	1	7	1	1	1	2	2	2	1	2	2	2	6800	59	32	1	180	5	95	57	117	2	2	2	NA as no positive culture	3	NA as PCR not done	2	1	2	2	2	-5	11	1	1
224	1	61	1	2	1	2	2	2	NA	1	2	NA	1	60	1	1	2	1	2	1	1	2	2	1	9500	65	24	1	120	2	98	27	193	2	2	2	NA as no positive culture	3	NA as PCR not done	1	1	2	2	2	-3	15	3	1
225	1	21	1	2	2	2	2	2	NA	2	2	NA	2	365	1	2	2	1	1	1	2	2	2	2	7800	72	14	1	30	17	80	60	126	2	2	2	NA as no positive culture	3	NA as PCR not done	2	1	2	2	2	-5	14	2	1
226	1	74	1	1	1	2	2	2	NA	2	2	NA	1	30	1	1	2	1	2	1	2	2	2	2	7600	76	11	1	11	8	86	104	168	2	2	2	NA as no positive culture	3	NA as PCR not done	2	2	2	2	2	-3	11	2	1
227	1	19	1	2	2	2	2	2	NA	2	2	NA	1	30	1	1	1	1	2	1	1	1	2	2	6400	70	18	1	400	58	35	28	144	2	2	1	1	3	NA as PCR not done	1	1	1	1	2	-5	13	2	1
228	1	41	1	2	2	2	2	2	NA	2	2	NA	2	7	1	1	1	1	2	1	1	2	2	2	7900	79	12	1	200	60	37	32	129	2	2	2	NA as no positive culture	3	NA as PCR not done	2	1	1	2	2	-5	9	2	1
229	1	50	1	2	2	2	2	1	1	2	1	1	2	15	1	2	2	1	2	1	2	2	2	2	4300	83	2	1	0	0	0	59	151	2	2	2	NA as no positive culture	3	NA as PCR not done	2	1	2	2	2	-1	11	1	1
230	1	31	2	2	2	2	2	2	NA	2	2	NA	1	180	1	1	1	1	2	1	1	1	2	1	9500	48	42	2	NA as no LP	NA as no LP	NA as no LP	NA as no LP	NA as no LP	NA as no LP	NA as no LP	NA as no LP	NA as no LP	NA as no LP	NA as no LP	2	2	2	2	1	NA as no LP	NA as no LP	2	1
231	1	30	2	2	2	2	2	2	NA	2	2	NA	1	10	1	1	1	2	2	1	1	2	2	2	9600	69	18	1	90	18	82	65	102	2	2	2	NA as no positive culture	3	NA as PCR not done	2	1	2	2	2	-5	11	2	1
232	1	32	2	2	2	2	2	2	NA	2	1	1	2	30	1	1	2	1	2	2	1	2	2	2	9800	77	15	1	260	25	72	53	225	2	2	2	NA as no positive culture	3	NA as PCR not done	2	1	2	2	1	-5	15	1	1
233	1	69	1	2	2	2	2	2	NA	2	2	NA	1	365	1	1	1	1	2	2	2	2	1	1	7600	63	24	1	2	56	44	64	96	2	2	2	NA as no positive culture	3	NA as PCR not done	1	1	2	2	2	-3	11	2	1
234	1	42	1	1	2	2	2	2	NA	2	1	1	2	90	1	1	2	1	2	1	1	1	2	1	14000	93	2	1	9	14	80	149	30	2	2	2	NA as no positive culture	3	NA as PCR not done	1	1	1	2	2	-3	17	3	1
235	1	27	1	2	2	2	2	2	NA	2	2	NA	2	30	1	1	1	1	2	1	1	1	2	1	10800	72	18	1	249	6	87	45	146	2	2	2	NA as no positive culture	3	NA as PCR not done	1	1	1	2	2	-5	28	3	1
236	1	42	1	2	2	2	2	2	NA	2	2	NA	1	60	2	1	1	1	2	2	2	2	2	2	10400	76	14	1	3	10	70	48	41	2	2	1	1	1	1	2	1	2	2	1	-3	12	1	1
237	1	28	2	2	2	2	2	2	NA	2	2	NA	1	12	1	1	1	2	2	2	1	1	2	2	10100	89	7	1	170	19	75	15	162	2	2	1	1	3	NA as PCR not done	2	1	2	2	1	-5	14	1	1
238	1	31	1	2	2	2	2	2	NA	2	2	NA	2	30	1	1	1	2	1	1	1	1	1	1	11100	76	10	1	90	20	78	28	100	2	2	2	NA as no positive culture	3	NA as PCR not done	1	1	2	2	2	-5	15	3	1
239	1	23	1	2	2	2	2	2	NA	2	2	NA	1	60	2	1	2	1	2	2	2	2	2	1	3800	66	12	2	NA as no LP	NA as no LP	NA as no LP	NA as no LP	NA as no LP	NA as no LP	NA as no LP	NA as no LP	NA as no LP	NA as no LP	NA as no LP	1	2	2	2	1	NA as no LP	NA as no LP	1	1
240	1	28	1	2	2	2	2	2	NA	2	1	1	1	210	1	2	2	1	2	2	2	1	2	2	8000	70	20	1	290	2	98	27	323	2	2	2	NA as no positive culture	3	NA as PCR not done	2	1	2	1	1	-5	16	2	1
241	1	42	2	2	2	2	2	2	NA	2	2	NA	2	20	1	1	2	1	2	1	1	1	1	1	5800	67	24	2	NA as no LP	NA as no LP	NA as no LP	NA as no LP	NA as no LP	NA as no LP	NA as no LP	NA as no LP	NA as no LP	NA as no LP	NA as no LP	1	1	1	2	2	NA as no LP	NA as no LP	3	1
242	1	32	2	2	2	2	2	2	NA	2	2	NA	1	7	1	1	1	2	2	1	1	1	2	2	12400	68	22	1	180	10	85	21	130	2	2	1	1	3	NA as PCR not done	2	1	1	2	2	-5	13	2	1
243	1	30	1	2	2	2	2	2	NA	2	2	NA	2	8	1	1	2	1	2	1	1	2	1	1	16100	90	3	2	NA as no LP	NA as no LP	NA as no LP	NA as no LP	NA as no LP	NA as no LP	NA as no LP	NA as no LP	NA as no LP	NA as no LP	NA as no LP	1	1	1	2	2	NA as no LP	NA as no LP	3	1
244	1	22	2	2	2	2	2	2	NA	2	2	NA	1	14	1	1	1	2	2	2	1	2	2	2	3700	69	16	1	50	8	92	63	58	2	2	2	NA as no positive culture	3	NA as PCR not done	2	1	2	2	1	-5	11	1	1
245	1	63	1	2	2	2	2	2	NA	2	2	NA	2	10	1	2	1	2	2	1	1	1	2	2	12600	86	8	1	920	8	92	47	183	2	2	2	NA as no positive culture	3	NA as PCR not done	2	1	2	2	2	0	-9	3	1
246	1	72	2	1	1	2	2	2	NA	2	2	NA	1	3	1	1	2	2	2	1	1	2	2	1	13100	71	21	1	130	2	96	54	348	2	2	2	NA as no positive culture	3	NA as PCR not done	1	1	1	2	2	2	10	2	1
247	1	40	2	2	2	2	2	1	1	2	1	1	1	10	1	1	2	1	2	1	1	1	2	2	4400	60	25	1	95	20	76	49	75	2	2	2	NA as no positive culture	3	NA as PCR not done	2	2	2	2	2	2	11	3	1
248	1	23	1	2	2	2	2	2	NA	2	2	NA	1	8	1	1	2	2	2	1	1	2	2	1	13100	77	10	1	80	3	97	56	139	2	2	2	NA as no positive culture	3	NA as PCR not done	2	2	2	2	2	-5	10	1	1
249	1	44	1	1	2	2	2	2	NA	2	1	1	1	1	2	2	2	2	1	1	2	2	2	2	8100	62	29	1	480	4	88	84	99	2	2	2	NA as no positive culture	2	NA as negative PCR	2	1	2	2	2	2	6	2	1
250	1	35	1	2	2	2	2	2	NA	2	2	NA	2	180	1	1	2	1	2	1	2	2	1	2	18300	91	4	1	285	4	96	15	87	2	2	2	NA as no positive culture	3	NA as PCR not done	2	2	2	2	2	1	11	2	1
251	1	30	2	2	2	2	2	2	NA	2	2	NA	1	15	1	1	1	2	2	1	1	2	2	2	9200	90	9	1	1550	4	96	57	118	2	2	2	NA as no positive culture	2	NA as negative PCR	2	1	2	2	2	-2	11	2	1
252	1	38	2	2	2	2	2	2	NA	2	2	NA	1	4	2	1	2	2	1	2	2	2	2	2	6600	63	31	1	2	20	60	55	38	2	2	2	NA as no positive culture	3	NA as PCR not done	2	1	2	2	1	2	6	1	1
253	1	38	1	2	2	2	2	2	NA	2	2	NA	1	8	1	1	1	2	2	1	1	2	2	2	9900	84	10	1	65	12	82	37	148	2	2	2	NA as no positive culture	3	NA as PCR not done	2	1	1	2	2	-5	13	1	1
254	1	18	1	2	2	2	2	2	NA	2	2	NA	1	10	1	1	1	2	2	2	1	2	2	1	4000	72	20	1	170	2	98	58	147	2	2	2	NA as no positive culture	2	NA as negative PCR	1	1	2	2	2	-5	8	1	1
255	1	56	1	1	1	2	2	2	NA	2	1	2	2	10	1	1	1	2	2	1	1	2	2	2	23300	80	5	1	420	30	70	11	116	2	2	2	NA as no positive culture	3	NA as PCR not done	2	1	1	2	2	1	13	1	1
256	1	35	1	2	2	2	2	2	NA	2	2	NA	2	30	1	1	1	2	2	2	2	2	1	2	11500	84	9	1	50	54	42	47	85	2	2	1	1	3	NA as PCR not done	2	1	2	1	1	-5	20	2	1
257	1	54	1	2	2	2	2	2	NA	2	2	NA	2	120	1	1	1	1	2	1	2	1	1	2	5600	76	12	1	20	12	86	30	477	2	2	2	NA as no positive culture	3	NA as PCR not done	2	1	1	2	2	-3	17	3	1
258	1	20	2	2	2	2	2	2	NA	2	2	NA	2	15	1	1	1	2	2	2	1	1	2	1	13550	51	44	1	8	12	80	61	83	2	2	2	NA as no positive culture	3	NA as PCR not done	1	2	2	2	2	-5	6	1	1
259	1	56	1	1	1	2	2	2	NA	2	2	NA	2	180	1	1	1	1	2	1	2	2	1	2	5900	62	30	1	12	1	99	69	73	2	2	2	NA as no positive culture	3	NA as PCR not done	2	1	2	2	2	-3	13	2	1
260	1	25	2	2	2	2	2	2	NA	2	2	NA	2	120	1	1	1	1	2	2	1	1	1	2	4800	44	24	1	810	36	58	21	190	2	2	1	1	3	NA as PCR not done	2	1	2	1	2	-3	15	3	1
261	1	31	2	2	2	2	2	2	NA	2	1	1	1	7	1	1	2	2	1	2	2	2	2	2	7500	71	20	1	3	1	99	66	37	2	2	2	NA as no positive culture	2	NA as negative PCR	2	2	2	2	2	-5	8	1	1
262	1	48	1	2	2	2	2	2	NA	2	2	NA	1	180	1	1	1	1	2	2	1	2	2	2	10000	75	15	1	550	5	87	107	101	2	2	2	NA as no positive culture	2	NA as negative PCR	2	1	1	2	2	2	11	1	1
263	1	59	1	1	1	2	2	2	NA	2	2	NA	2	30	1	1	1	1	2	1	2	2	1	2	4100	87	5	1	200	7	93	97	600	2	2	1	1	3	NA as PCR not done	2	2	2	2	2	-3	12	3	1
264	1	31	1	2	2	2	2	2	NA	2	2	NA	2	90	1	1	1	1	2	1	1	1	2	2	10800	77	13	1	85	23	77	59	136	2	2	1	1	2	NA as negative PCR	1	1	2	2	1	-5	18	2	1
265	1	52	2	2	2	2	2	2	NA	2	1	2	1	150	1	1	1	1	2	1	2	2	2	2	9300	71	17	1	9	4	88	58	115	2	2	2	NA as no positive culture	3	NA as PCR not done	2	2	1	2	2	-3	13	2	1
266	1	37	2	2	2	2	2	2	NA	2	2	NA	1	5	1	1	1	2	2	1	1	2	1	2	8900	72	18	1	66	4	94	42	82	2	2	2	NA as no positive culture	3	NA as PCR not done	2	2	2	1	2	-2	12	3	1
267	1	71	2	1	2	2	2	2	NA	2	2	NA	2	30	2	2	2	1	2	2	1	1	2	2	9800	81	13	1	250	67	31	80	90	2	2	2	NA as no positive culture	3	NA as PCR not done	2	2	2	2	2	-3	12	2	1
268	1	33	1	2	2	2	2	2	NA	2	2	NA	2	15	1	1	1	2	2	1	1	2	2	1	12300	77	11	1	180	18	80	92	146	2	2	1	1	2	NA as negative PCR	1	1	1	2	2	-5	13	2	1
269	1	29	1	2	2	2	2	2	NA	2	2	NA	2	180	1	1	1	1	2	1	1	2	2	2	10500	84	8	1	450	8	92	31	231	2	2	2	NA as no positive culture	3	NA as PCR not done	2	2	2	2	1	-5	20	2	1
270	1	24	1	2	2	2	2	2	NA	2	1	1	1	14	1	1	2	2	2	2	2	2	2	2	11800	74	5	1	640	72	28	105	434	2	2	2	NA as no positive culture	3	NA as PCR not done	2	2	2	2	2	-5	7	1	1
271	1	22	1	2	2	2	2	2	NA	2	2	NA	1	20	1	1	1	2	2	1	1	1	1	2	9100	93	4	1	1350	5	95	52	199	2	2	2	NA as no positive culture	3	NA as PCR not done	2	2	2	2	1	-2	12	3	1
272	1	23	2	2	2	2	2	2	NA	2	2	NA	2	90	1	2	1	1	2	2	2	2	2	2	3000	78	19	1	12	4	94	46	105	2	2	2	NA as no positive culture	3	NA as PCR not done	2	2	2	2	2	-5	11	1	1
273	1	30	1	2	2	2	2	2	NA	2	2	NA	1	30	1	1	1	1	2	2	2	2	2	1	8700	70	18	2	NA as no LP	NA as no LP	NA as no LP	NA as no LP	NA as no LP	NA as no LP	NA as no LP	NA as no LP	NA as no LP	NA as no LP	NA as no LP	1	2	2	2	2	NA as no LP	NA as no LP	1	1
274	1	23	1	2	2	2	2	2	NA	2	2	NA	1	6	1	1	1	2	2	1	1	2	2	2	6900	65	27	1	700	1	96	46	119	2	2	2	NA as no positive culture	3	NA as PCR not done	2	1	2	2	2	-5	9	2	1
275	1	46	2	2	2	2	2	2	NA	2	2	NA	2	90	1	1	1	2	2	1	1	1	2	2	7100	60	23	1	20	48	42	158	153	2	2	2	NA as no positive culture	2	NA as negative PCR	2	1	2	2	2	-3	10	2	1
276	1	25	1	2	2	2	2	2	NA	2	1	1	2	14	1	2	2	2	1	1	2	2	2	2	6500	59	30	1	13	40	56	65	26	2	2	2	NA as no positive culture	3	NA as PCR not done	2	2	1	2	2	-5	6	2	1
277	1	19	1	2	2	2	2	2	NA	2	2	NA	1	60	1	2	2	1	1	2	1	2	2	2	11600	83	8	1	92	4	96	54	228	2	2	2	NA as no positive culture	3	NA as PCR not done	2	2	2	2	2	-5	13	1	1
278	1	32	2	2	2	2	2	2	NA	2	1	1	2	30	1	1	1	1	1	1	1	1	1	1	7000	86	9	1	100	20	80	32	42	2	2	2	NA as no positive culture	3	NA as PCR not done	1	1	1	2	2	-5	17	3	1
279	1	57	2	1	1	2	2	2	NA	2	2	NA	2	120	1	1	2	2	2	1	1	1	1	1	9700	84	7	1	199	3	97	135	348	2	2	2	NA as no positive culture	3	NA as PCR not done	1	2	1	2	2	-3	13	2	1
280	1	26	2	2	2	2	2	2	NA	2	2	NA	1	7	1	1	2	2	2	2	1	1	2	1	10500	85	9	1	170	17	74	51	152	2	2	2	NA as no positive culture	3	NA as PCR not done	2	1	2	2	1	-4	14	1	1
281	1	25	2	2	2	2	2	2	NA	2	2	NA	2	10	1	1	1	2	1	1	2	2	1	2	9100	93	5	1	420	60	37	46	45	2	2	1	3	3	NA as PCR not done	2	1	1	2	2	-5	11	2	1
282	1	18	1	2	2	2	2	2	NA	2	2	NA	1	30	1	1	1	1	1	1	1	2	2	2	7300	81	11	1	60	3	92	64	147	2	2	2	NA as no positive culture	3	NA as PCR not done	2	2	2	2	2	-5	11	3	1
283	1	21	2	2	2	2	2	2	NA	2	2	NA	2	60	1	1	1	1	2	1	1	1	1	2	22600	72	24	1	160	58	36	40	215	2	2	1	3	3	NA as PCR not done	2	1	2	1	1	-1	17	2	1
284	1	57	1	2	2	2	2	2	NA	2	2	NA	2	5	1	1	1	2	2	2	1	2	2	2	7500	54	29	1	100	2	98	48	58	2	2	2	NA as no positive culture	3	NA as PCR not done	2	2	2	2	2	-3	7	1	1
285	1	35	1	2	2	2	2	1	1	2	2	NA	2	15	1	1	2	2	2	1	1	2	2	2	10300	81	12	1	30	1	97	66	112	2	2	1	3	3	NA as PCR not done	1	1	2	2	2	-5	16	3	1
286	1	26	2	2	2	2	2	2	NA	2	2	NA	1	60	1	1	1	1	2	2	1	1	2	2	14300	64	23	1	160	5	90	65	94	2	2	2	NA as no positive culture	3	NA as PCR not done	2	2	2	2	2	-5	9	1	1
287	1	18	1	2	2	2	2	2	NA	2	2	NA	1	5	1	1	1	1	1	1	1	1	2	2	13900	54	26	1	18	50	44	71	132	2	2	2	NA as no positive culture	3	NA as PCR not done	2	2	2	2	2	-5	11	2	1
288	1	54	2	1	2	2	2	2	NA	2	2	NA	2	7	1	1	1	2	2	1	1	1	2	2	12800	97	2	1	460	14	86	128	224	2	2	2	NA as no positive culture	3	NA as PCR not done	1	1	2	2	1	-3	13	2	1
289	1	34	2	2	2	2	2	2	NA	2	2	NA	2	365	1	1	1	1	1	1	1	1	2	2	10800	70	19	1	10	4	88	50	184	2	2	2	NA as no positive culture	3	NA as PCR not done	2	1	2	2	1	-5	18	3	1
290	1	41	1	2	2	2	2	2	NA	2	1	1	2	120	1	1	2	1	1	1	1	1	2	1	10700	76	12	1	25	11	86	16	155	2	2	2	NA as no positive culture	3	NA as PCR not done	1	1	2	2	2	-3	16	3	1
291	1	57	1	1	1	2	2	2	NA	2	2	NA	2	30	1	1	1	1	2	1	1	2	2	2	15000	77	12	1	2	1	99	98	44	2	2	2	NA as no positive culture	3	NA as PCR not done	2	2	2	2	2	5	11	2	1
292	1	24	2	2	2	2	2	2	NA	2	2	NA	1	30	1	1	1	2	2	1	1	1	2	2	6900	89	8	1	24	48	50	26	153	2	2	2	NA as no positive culture	3	NA as PCR not done	1	1	1	2	2	-5	12	2	1
293	1	45	2	2	2	2	2	1	1	2	2	NA	1	3	1	2	2	2	1	1	1	2	1	2	19400	75	18	1	179	18	82	68	92	2	2	2	NA as no positive culture	3	NA as PCR not done	2	2	2	2	2	2	7	2	1
294	1	26	1	2	2	2	2	2	NA	2	2	NA	1	5	1	1	2	2	2	1	1	2	2	2	12400	86	5	1	180	7	88	22	115	2	2	1	1	1	1	2	2	2	2	2	0	7	2	1
295	1	19	2	2	2	2	2	2	NA	2	1	1	1	30	1	2	2	1	2	1	1	1	2	2	9300	83	7	1	250	12	86	40	1400	2	2	2	NA as no positive culture	3	NA as PCR not done	1	1	2	2	1	-5	21	1	1
296	1	43	1	1	1	2	2	2	NA	2	2	NA	1	8	1	1	2	2	2	1	1	1	2	2	4600	76	11	1	50	9	75	92	120	2	2	2	NA as no positive culture	3	NA as PCR not done	2	2	2	2	2	-3	12	2	1
297	1	61	1	1	2	1	2	2	NA	2	2	NA	2	24	1	2	2	1	2	2	2	2	1	2	15200	84	8	2	NA as no LP	NA as no LP	NA as no LP	NA as no LP	NA as no LP	NA as no LP	NA as no LP	NA as no LP	NA as no LP	NA as no LP	NA as no LP	1	2	2	2	1	NA as no LP	NA as no LP	2	1
298	1	72	1	1	2	2	2	2	NA	2	1	2	1	1	1	2	2	1	1	1	2	2	2	2	8100	72	11	1	5	36	48	155	84	2	2	2	NA as no positive culture	3	NA as PCR not done	1	2	2	2	2	2	8	2	1
299	1	26	1	2	2	2	2	2	NA	2	2	NA	1	7	1	1	1	2	2	1	1	2	2	2	15000	79	11	1	190	25	68	17	108	2	2	1	3	3	NA as PCR not done	1	1	2	2	2	-1	10	2	1
300	1	26	1	2	2	2	2	2	NA	2	2	NA	1	10	1	1	1	2	2	2	1	2	2	2	12000	70	22	1	270	6	87	53	25	2	2	2	NA as no positive culture	3	NA as PCR not done	2	1	2	2	2	-5	9	1	1

## Sheet: only controls
slno	crf	age	gender	dm	systhyper	cpd	ckd	hivstatus	art	immunosup	tb	attcomp	PPBS	sympdur	fever	headache	vomiting	loss of weight/ loss of appetite	seizure	altered sensorium	neck stiffness	cranial nerve palsy	hemiparesis/ paraparesis	papilledema	tcbld	neutrobld	lymphobld	LP	tccsf	neutrocsf	lymphocsf	csfglucos	csfprot	gramstain	afbsmear	mgitcult	attsensit	tbpcr	rif	hydrocep	basal	endarter	arachan	tuberculo	thwaite	lancet	mrcgrade	att
1	2	36	1	2	2	2	2	2	NA	2	2	NA	1	NA	NA	NA	NA	NA	NA	NA	NA	NA	NA	NA	NA	NA	NA	NA	NA	NA	NA	NA	NA	NA	NA	NA	NA	NA	NA	NA	NA	NA	NA	NA	NA	NA	NA	NA
2	2	39	2	2	2	2	2	2	NA	2	2	NA	1	NA	NA	NA	NA	NA	NA	NA	NA	NA	NA	NA	NA	NA	NA	NA	NA	NA	NA	NA	NA	NA	NA	NA	NA	NA	NA	NA	NA	NA	NA	NA	NA	NA	NA	NA
3	2	38	2	2	1	2	2	2	NA	2	2	NA	2	NA	NA	NA	NA	NA	NA	NA	NA	NA	NA	NA	NA	NA	NA	NA	NA	NA	NA	NA	NA	NA	NA	NA	NA	NA	NA	NA	NA	NA	NA	NA	NA	NA	NA	NA
4	2	27	2	2	2	2	2	2	NA	2	2	NA	1	NA	NA	NA	NA	NA	NA	NA	NA	NA	NA	NA	NA	NA	NA	NA	NA	NA	NA	NA	NA	NA	NA	NA	NA	NA	NA	NA	NA	NA	NA	NA	NA	NA	NA	NA
5	2	40	2	2	2	2	2	2	NA	2	2	NA	1	NA	NA	NA	NA	NA	NA	NA	NA	NA	NA	NA	NA	NA	NA	NA	NA	NA	NA	NA	NA	NA	NA	NA	NA	NA	NA	NA	NA	NA	NA	NA	NA	NA	NA	NA
6	2	21	2	2	2	2	2	2	NA	2	2	NA	1	NA	NA	NA	NA	NA	NA	NA	NA	NA	NA	NA	NA	NA	NA	NA	NA	NA	NA	NA	NA	NA	NA	NA	NA	NA	NA	NA	NA	NA	NA	NA	NA	NA	NA	NA
7	2	37	2	2	2	2	2	2	NA	2	2	NA	1	NA	NA	NA	NA	NA	NA	NA	NA	NA	NA	NA	NA	NA	NA	NA	NA	NA	NA	NA	NA	NA	NA	NA	NA	NA	NA	NA	NA	NA	NA	NA	NA	NA	NA	NA
8	2	33	1	1	2	2	2	2	NA	2	2	NA	1	NA	NA	NA	NA	NA	NA	NA	NA	NA	NA	NA	NA	NA	NA	NA	NA	NA	NA	NA	NA	NA	NA	NA	NA	NA	NA	NA	NA	NA	NA	NA	NA	NA	NA	NA
9	2	31	1	2	2	2	2	2	NA	2	2	NA	1	NA	NA	NA	NA	NA	NA	NA	NA	NA	NA	NA	NA	NA	NA	NA	NA	NA	NA	NA	NA	NA	NA	NA	NA	NA	NA	NA	NA	NA	NA	NA	NA	NA	NA	NA
10	2	33	2	2	2	2	2	2	NA	2	2	NA	1	NA	NA	NA	NA	NA	NA	NA	NA	NA	NA	NA	NA	NA	NA	NA	NA	NA	NA	NA	NA	NA	NA	NA	NA	NA	NA	NA	NA	NA	NA	NA	NA	NA	NA	NA
11	2	38	2	2	2	2	2	2	NA	2	2	NA	1	NA	NA	NA	NA	NA	NA	NA	NA	NA	NA	NA	NA	NA	NA	NA	NA	NA	NA	NA	NA	NA	NA	NA	NA	NA	NA	NA	NA	NA	NA	NA	NA	NA	NA	NA
12	2	38	1	2	2	2	2	2	NA	2	2	NA	1	NA	NA	NA	NA	NA	NA	NA	NA	NA	NA	NA	NA	NA	NA	NA	NA	NA	NA	NA	NA	NA	NA	NA	NA	NA	NA	NA	NA	NA	NA	NA	NA	NA	NA	NA
13	2	38	1	2	1	2	2	2	NA	2	2	NA	1	NA	NA	NA	NA	NA	NA	NA	NA	NA	NA	NA	NA	NA	NA	NA	NA	NA	NA	NA	NA	NA	NA	NA	NA	NA	NA	NA	NA	NA	NA	NA	NA	NA	NA	NA
14	2	43	2	2	2	2	2	2	NA	2	2	NA	1	NA	NA	NA	NA	NA	NA	NA	NA	NA	NA	NA	NA	NA	NA	NA	NA	NA	NA	NA	NA	NA	NA	NA	NA	NA	NA	NA	NA	NA	NA	NA	NA	NA	NA	NA
15	2	36	1	2	2	2	2	2	NA	2	2	NA	1	NA	NA	NA	NA	NA	NA	NA	NA	NA	NA	NA	NA	NA	NA	NA	NA	NA	NA	NA	NA	NA	NA	NA	NA	NA	NA	NA	NA	NA	NA	NA	NA	NA	NA	NA
16	2	39	1	2	2	2	2	2	NA	2	2	NA	1	NA	NA	NA	NA	NA	NA	NA	NA	NA	NA	NA	NA	NA	NA	NA	NA	NA	NA	NA	NA	NA	NA	NA	NA	NA	NA	NA	NA	NA	NA	NA	NA	NA	NA	NA
17	2	28	1	2	2	2	2	2	NA	2	2	NA	1	NA	NA	NA	NA	NA	NA	NA	NA	NA	NA	NA	NA	NA	NA	NA	NA	NA	NA	NA	NA	NA	NA	NA	NA	NA	NA	NA	NA	NA	NA	NA	NA	NA	NA	NA
18	2	43	2	2	2	2	2	2	NA	2	2	NA	2	NA	NA	NA	NA	NA	NA	NA	NA	NA	NA	NA	NA	NA	NA	NA	NA	NA	NA	NA	NA	NA	NA	NA	NA	NA	NA	NA	NA	NA	NA	NA	NA	NA	NA	NA
19	2	41	2	2	2	2	2	2	NA	2	2	NA	1	NA	NA	NA	NA	NA	NA	NA	NA	NA	NA	NA	NA	NA	NA	NA	NA	NA	NA	NA	NA	NA	NA	NA	NA	NA	NA	NA	NA	NA	NA	NA	NA	NA	NA	NA
20	2	36	1	2	1	2	2	2	NA	2	2	NA	1	NA	NA	NA	NA	NA	NA	NA	NA	NA	NA	NA	NA	NA	NA	NA	NA	NA	NA	NA	NA	NA	NA	NA	NA	NA	NA	NA	NA	NA	NA	NA	NA	NA	NA	NA
21	2	41	2	1	2	2	2	2	NA	2	2	NA	1	NA	NA	NA	NA	NA	NA	NA	NA	NA	NA	NA	NA	NA	NA	NA	NA	NA	NA	NA	NA	NA	NA	NA	NA	NA	NA	NA	NA	NA	NA	NA	NA	NA	NA	NA
22	2	30	1	2	2	2	2	2	NA	2	2	NA	1	NA	NA	NA	NA	NA	NA	NA	NA	NA	NA	NA	NA	NA	NA	NA	NA	NA	NA	NA	NA	NA	NA	NA	NA	NA	NA	NA	NA	NA	NA	NA	NA	NA	NA	NA
23	2	28	2	2	2	2	2	2	NA	2	2	NA	1	NA	NA	NA	NA	NA	NA	NA	NA	NA	NA	NA	NA	NA	NA	NA	NA	NA	NA	NA	NA	NA	NA	NA	NA	NA	NA	NA	NA	NA	NA	NA	NA	NA	NA	NA
24	2	20	1	2	2	2	2	2	NA	2	2	NA	1	NA	NA	NA	NA	NA	NA	NA	NA	NA	NA	NA	NA	NA	NA	NA	NA	NA	NA	NA	NA	NA	NA	NA	NA	NA	NA	NA	NA	NA	NA	NA	NA	NA	NA	NA
25	2	42	1	2	2	2	2	2	NA	2	2	NA	1	NA	NA	NA	NA	NA	NA	NA	NA	NA	NA	NA	NA	NA	NA	NA	NA	NA	NA	NA	NA	NA	NA	NA	NA	NA	NA	NA	NA	NA	NA	NA	NA	NA	NA	NA
26	2	38	2	2	2	2	2	2	NA	2	2	NA	1	NA	NA	NA	NA	NA	NA	NA	NA	NA	NA	NA	NA	NA	NA	NA	NA	NA	NA	NA	NA	NA	NA	NA	NA	NA	NA	NA	NA	NA	NA	NA	NA	NA	NA	NA
27	2	27	1	2	2	2	2	2	NA	2	2	NA	1	NA	NA	NA	NA	NA	NA	NA	NA	NA	NA	NA	NA	NA	NA	NA	NA	NA	NA	NA	NA	NA	NA	NA	NA	NA	NA	NA	NA	NA	NA	NA	NA	NA	NA	NA
28	2	35	1	2	2	2	2	2	NA	2	2	NA	1	NA	NA	NA	NA	NA	NA	NA	NA	NA	NA	NA	NA	NA	NA	NA	NA	NA	NA	NA	NA	NA	NA	NA	NA	NA	NA	NA	NA	NA	NA	NA	NA	NA	NA	NA
29	2	38	2	2	2	2	2	2	NA	2	2	NA	1	NA	NA	NA	NA	NA	NA	NA	NA	NA	NA	NA	NA	NA	NA	NA	NA	NA	NA	NA	NA	NA	NA	NA	NA	NA	NA	NA	NA	NA	NA	NA	NA	NA	NA	NA
30	2	28	1	2	2	2	2	2	NA	2	2	NA	1	NA	NA	NA	NA	NA	NA	NA	NA	NA	NA	NA	NA	NA	NA	NA	NA	NA	NA	NA	NA	NA	NA	NA	NA	NA	NA	NA	NA	NA	NA	NA	NA	NA	NA	NA
31	2	32	1	2	2	2	2	2	NA	2	2	NA	1	NA	NA	NA	NA	NA	NA	NA	NA	NA	NA	NA	NA	NA	NA	NA	NA	NA	NA	NA	NA	NA	NA	NA	NA	NA	NA	NA	NA	NA	NA	NA	NA	NA	NA	NA
32	2	22	2	2	2	2	2	2	NA	2	2	NA	1	NA	NA	NA	NA	NA	NA	NA	NA	NA	NA	NA	NA	NA	NA	NA	NA	NA	NA	NA	NA	NA	NA	NA	NA	NA	NA	NA	NA	NA	NA	NA	NA	NA	NA	NA
33	2	36	2	2	2	2	2	2	NA	2	2	NA	1	NA	NA	NA	NA	NA	NA	NA	NA	NA	NA	NA	NA	NA	NA	NA	NA	NA	NA	NA	NA	NA	NA	NA	NA	NA	NA	NA	NA	NA	NA	NA	NA	NA	NA	NA
34	2	40	1	2	1	2	2	2	NA	2	2	NA	1	NA	NA	NA	NA	NA	NA	NA	NA	NA	NA	NA	NA	NA	NA	NA	NA	NA	NA	NA	NA	NA	NA	NA	NA	NA	NA	NA	NA	NA	NA	NA	NA	NA	NA	NA
35	2	46	1	1	1	2	2	2	NA	2	2	NA	1	NA	NA	NA	NA	NA	NA	NA	NA	NA	NA	NA	NA	NA	NA	NA	NA	NA	NA	NA	NA	NA	NA	NA	NA	NA	NA	NA	NA	NA	NA	NA	NA	NA	NA	NA
36	2	25	2	2	2	2	2	2	NA	2	2	NA	1	NA	NA	NA	NA	NA	NA	NA	NA	NA	NA	NA	NA	NA	NA	NA	NA	NA	NA	NA	NA	NA	NA	NA	NA	NA	NA	NA	NA	NA	NA	NA	NA	NA	NA	NA
37	2	31	1	2	2	2	2	2	NA	2	2	NA	1	NA	NA	NA	NA	NA	NA	NA	NA	NA	NA	NA	NA	NA	NA	NA	NA	NA	NA	NA	NA	NA	NA	NA	NA	NA	NA	NA	NA	NA	NA	NA	NA	NA	NA	NA
38	2	23	1	2	2	2	2	2	NA	2	2	NA	1	NA	NA	NA	NA	NA	NA	NA	NA	NA	NA	NA	NA	NA	NA	NA	NA	NA	NA	NA	NA	NA	NA	NA	NA	NA	NA	NA	NA	NA	NA	NA	NA	NA	NA	NA
39	2	27	2	2	2	2	2	2	NA	2	2	NA	2	NA	NA	NA	NA	NA	NA	NA	NA	NA	NA	NA	NA	NA	NA	NA	NA	NA	NA	NA	NA	NA	NA	NA	NA	NA	NA	NA	NA	NA	NA	NA	NA	NA	NA	NA
40	2	27	2	2	2	2	2	2	NA	2	2	NA	1	NA	NA	NA	NA	NA	NA	NA	NA	NA	NA	NA	NA	NA	NA	NA	NA	NA	NA	NA	NA	NA	NA	NA	NA	NA	NA	NA	NA	NA	NA	NA	NA	NA	NA	NA
41	2	25	2	2	2	2	2	2	NA	2	2	NA	1	NA	NA	NA	NA	NA	NA	NA	NA	NA	NA	NA	NA	NA	NA	NA	NA	NA	NA	NA	NA	NA	NA	NA	NA	NA	NA	NA	NA	NA	NA	NA	NA	NA	NA	NA
42	2	21	1	2	2	2	2	2	NA	2	2	NA	1	NA	NA	NA	NA	NA	NA	NA	NA	NA	NA	NA	NA	NA	NA	NA	NA	NA	NA	NA	NA	NA	NA	NA	NA	NA	NA	NA	NA	NA	NA	NA	NA	NA	NA	NA
43	2	24	1	2	2	2	2	2	NA	2	2	NA	2	NA	NA	NA	NA	NA	NA	NA	NA	NA	NA	NA	NA	NA	NA	NA	NA	NA	NA	NA	NA	NA	NA	NA	NA	NA	NA	NA	NA	NA	NA	NA	NA	NA	NA	NA
44	2	43	1	2	1	2	2	2	NA	2	2	NA	1	NA	NA	NA	NA	NA	NA	NA	NA	NA	NA	NA	NA	NA	NA	NA	NA	NA	NA	NA	NA	NA	NA	NA	NA	NA	NA	NA	NA	NA	NA	NA	NA	NA	NA	NA
45	2	38	2	2	2	2	2	2	NA	2	2	NA	1	NA	NA	NA	NA	NA	NA	NA	NA	NA	NA	NA	NA	NA	NA	NA	NA	NA	NA	NA	NA	NA	NA	NA	NA	NA	NA	NA	NA	NA	NA	NA	NA	NA	NA	NA
46	2	36	2	2	2	2	2	2	NA	2	2	NA	1	NA	NA	NA	NA	NA	NA	NA	NA	NA	NA	NA	NA	NA	NA	NA	NA	NA	NA	NA	NA	NA	NA	NA	NA	NA	NA	NA	NA	NA	NA	NA	NA	NA	NA	NA
47	2	33	1	2	2	2	2	2	NA	2	2	NA	1	NA	NA	NA	NA	NA	NA	NA	NA	NA	NA	NA	NA	NA	NA	NA	NA	NA	NA	NA	NA	NA	NA	NA	NA	NA	NA	NA	NA	NA	NA	NA	NA	NA	NA	NA
48	2	38	2	2	2	2	2	2	NA	2	2	NA	1	NA	NA	NA	NA	NA	NA	NA	NA	NA	NA	NA	NA	NA	NA	NA	NA	NA	NA	NA	NA	NA	NA	NA	NA	NA	NA	NA	NA	NA	NA	NA	NA	NA	NA	NA
49	2	22	2	2	2	2	2	2	NA	2	2	NA	1	NA	NA	NA	NA	NA	NA	NA	NA	NA	NA	NA	NA	NA	NA	NA	NA	NA	NA	NA	NA	NA	NA	NA	NA	NA	NA	NA	NA	NA	NA	NA	NA	NA	NA	NA
50	2	21	2	2	2	2	2	2	NA	2	2	NA	1	NA	NA	NA	NA	NA	NA	NA	NA	NA	NA	NA	NA	NA	NA	NA	NA	NA	NA	NA	NA	NA	NA	NA	NA	NA	NA	NA	NA	NA	NA	NA	NA	NA	NA	NA
51	2	24	2	2	1	2	2	2	NA	2	2	NA	2	NA	NA	NA	NA	NA	NA	NA	NA	NA	NA	NA	NA	NA	NA	NA	NA	NA	NA	NA	NA	NA	NA	NA	NA	NA	NA	NA	NA	NA	NA	NA	NA	NA	NA	NA
52	2	21	2	2	2	2	2	2	NA	2	2	NA	1	NA	NA	NA	NA	NA	NA	NA	NA	NA	NA	NA	NA	NA	NA	NA	NA	NA	NA	NA	NA	NA	NA	NA	NA	NA	NA	NA	NA	NA	NA	NA	NA	NA	NA	NA
53	2	25	1	2	1	2	2	2	NA	2	2	NA	1	NA	NA	NA	NA	NA	NA	NA	NA	NA	NA	NA	NA	NA	NA	NA	NA	NA	NA	NA	NA	NA	NA	NA	NA	NA	NA	NA	NA	NA	NA	NA	NA	NA	NA	NA
54	2	23	2	2	2	2	2	2	NA	2	2	NA	1	NA	NA	NA	NA	NA	NA	NA	NA	NA	NA	NA	NA	NA	NA	NA	NA	NA	NA	NA	NA	NA	NA	NA	NA	NA	NA	NA	NA	NA	NA	NA	NA	NA	NA	NA
55	2	41	1	2	2	2	2	2	NA	2	2	NA	1	NA	NA	NA	NA	NA	NA	NA	NA	NA	NA	NA	NA	NA	NA	NA	NA	NA	NA	NA	NA	NA	NA	NA	NA	NA	NA	NA	NA	NA	NA	NA	NA	NA	NA	NA
56	2	33	2	2	2	2	2	2	NA	2	2	NA	1	NA	NA	NA	NA	NA	NA	NA	NA	NA	NA	NA	NA	NA	NA	NA	NA	NA	NA	NA	NA	NA	NA	NA	NA	NA	NA	NA	NA	NA	NA	NA	NA	NA	NA	NA
57	2	39	2	2	2	2	2	2	NA	2	2	NA	1	NA	NA	NA	NA	NA	NA	NA	NA	NA	NA	NA	NA	NA	NA	NA	NA	NA	NA	NA	NA	NA	NA	NA	NA	NA	NA	NA	NA	NA	NA	NA	NA	NA	NA	NA
58	2	37	2	2	2	2	2	2	NA	2	2	NA	1	NA	NA	NA	NA	NA	NA	NA	NA	NA	NA	NA	NA	NA	NA	NA	NA	NA	NA	NA	NA	NA	NA	NA	NA	NA	NA	NA	NA	NA	NA	NA	NA	NA	NA	NA
59	2	33	1	1	2	2	2	2	NA	2	2	NA	1	NA	NA	NA	NA	NA	NA	NA	NA	NA	NA	NA	NA	NA	NA	NA	NA	NA	NA	NA	NA	NA	NA	NA	NA	NA	NA	NA	NA	NA	NA	NA	NA	NA	NA	NA
60	2	35	1	2	2	2	2	2	NA	2	2	NA	1	NA	NA	NA	NA	NA	NA	NA	NA	NA	NA	NA	NA	NA	NA	NA	NA	NA	NA	NA	NA	NA	NA	NA	NA	NA	NA	NA	NA	NA	NA	NA	NA	NA	NA	NA
61	2	35	1	2	2	1	2	2	NA	2	2	NA	1	NA	NA	NA	NA	NA	NA	NA	NA	NA	NA	NA	NA	NA	NA	NA	NA	NA	NA	NA	NA	NA	NA	NA	NA	NA	NA	NA	NA	NA	NA	NA	NA	NA	NA	NA
62	2	29	2	2	2	2	2	2	NA	2	2	NA	1	NA	NA	NA	NA	NA	NA	NA	NA	NA	NA	NA	NA	NA	NA	NA	NA	NA	NA	NA	NA	NA	NA	NA	NA	NA	NA	NA	NA	NA	NA	NA	NA	NA	NA	NA
63	2	31	1	2	2	2	2	2	NA	2	2	NA	1	NA	NA	NA	NA	NA	NA	NA	NA	NA	NA	NA	NA	NA	NA	NA	NA	NA	NA	NA	NA	NA	NA	NA	NA	NA	NA	NA	NA	NA	NA	NA	NA	NA	NA	NA
64	2	41	2	2	2	2	2	2	NA	2	2	NA	1	NA	NA	NA	NA	NA	NA	NA	NA	NA	NA	NA	NA	NA	NA	NA	NA	NA	NA	NA	NA	NA	NA	NA	NA	NA	NA	NA	NA	NA	NA	NA	NA	NA	NA	NA
65	2	29	2	2	2	2	2	2	NA	2	2	NA	1	NA	NA	NA	NA	NA	NA	NA	NA	NA	NA	NA	NA	NA	NA	NA	NA	NA	NA	NA	NA	NA	NA	NA	NA	NA	NA	NA	NA	NA	NA	NA	NA	NA	NA	NA
66	2	42	1	2	2	2	2	2	NA	2	2	NA	1	NA	NA	NA	NA	NA	NA	NA	NA	NA	NA	NA	NA	NA	NA	NA	NA	NA	NA	NA	NA	NA	NA	NA	NA	NA	NA	NA	NA	NA	NA	NA	NA	NA	NA	NA
67	2	31	1	2	2	2	2	2	NA	2	2	NA	1	NA	NA	NA	NA	NA	NA	NA	NA	NA	NA	NA	NA	NA	NA	NA	NA	NA	NA	NA	NA	NA	NA	NA	NA	NA	NA	NA	NA	NA	NA	NA	NA	NA	NA	NA
68	2	40	2	2	2	2	2	2	NA	2	2	NA	2	NA	NA	NA	NA	NA	NA	NA	NA	NA	NA	NA	NA	NA	NA	NA	NA	NA	NA	NA	NA	NA	NA	NA	NA	NA	NA	NA	NA	NA	NA	NA	NA	NA	NA	NA
69	2	25	2	2	2	2	2	2	NA	2	2	NA	1	NA	NA	NA	NA	NA	NA	NA	NA	NA	NA	NA	NA	NA	NA	NA	NA	NA	NA	NA	NA	NA	NA	NA	NA	NA	NA	NA	NA	NA	NA	NA	NA	NA	NA	NA
70	2	22	2	2	2	2	2	2	NA	2	2	NA	1	NA	NA	NA	NA	NA	NA	NA	NA	NA	NA	NA	NA	NA	NA	NA	NA	NA	NA	NA	NA	NA	NA	NA	NA	NA	NA	NA	NA	NA	NA	NA	NA	NA	NA	NA
71	2	30	2	2	2	2	2	2	NA	2	2	NA	1	NA	NA	NA	NA	NA	NA	NA	NA	NA	NA	NA	NA	NA	NA	NA	NA	NA	NA	NA	NA	NA	NA	NA	NA	NA	NA	NA	NA	NA	NA	NA	NA	NA	NA	NA
72	2	45	2	2	2	2	2	2	NA	2	2	NA	1	NA	NA	NA	NA	NA	NA	NA	NA	NA	NA	NA	NA	NA	NA	NA	NA	NA	NA	NA	NA	NA	NA	NA	NA	NA	NA	NA	NA	NA	NA	NA	NA	NA	NA	NA
73	2	25	2	2	2	2	2	2	NA	1	2	NA	1	NA	NA	NA	NA	NA	NA	NA	NA	NA	NA	NA	NA	NA	NA	NA	NA	NA	NA	NA	NA	NA	NA	NA	NA	NA	NA	NA	NA	NA	NA	NA	NA	NA	NA	NA
74	2	21	1	2	2	2	2	2	NA	2	2	NA	2	NA	NA	NA	NA	NA	NA	NA	NA	NA	NA	NA	NA	NA	NA	NA	NA	NA	NA	NA	NA	NA	NA	NA	NA	NA	NA	NA	NA	NA	NA	NA	NA	NA	NA	NA
75	2	20	2	2	1	2	2	2	NA	2	2	NA	2	NA	NA	NA	NA	NA	NA	NA	NA	NA	NA	NA	NA	NA	NA	NA	NA	NA	NA	NA	NA	NA	NA	NA	NA	NA	NA	NA	NA	NA	NA	NA	NA	NA	NA	NA
76	2	21	2	2	2	2	2	2	NA	2	2	NA	1	NA	NA	NA	NA	NA	NA	NA	NA	NA	NA	NA	NA	NA	NA	NA	NA	NA	NA	NA	NA	NA	NA	NA	NA	NA	NA	NA	NA	NA	NA	NA	NA	NA	NA	NA
77	2	31	1	2	2	2	2	2	NA	2	2	NA	1	NA	NA	NA	NA	NA	NA	NA	NA	NA	NA	NA	NA	NA	NA	NA	NA	NA	NA	NA	NA	NA	NA	NA	NA	NA	NA	NA	NA	NA	NA	NA	NA	NA	NA	NA
78	2	24	1	2	2	2	2	2	NA	2	2	NA	1	NA	NA	NA	NA	NA	NA	NA	NA	NA	NA	NA	NA	NA	NA	NA	NA	NA	NA	NA	NA	NA	NA	NA	NA	NA	NA	NA	NA	NA	NA	NA	NA	NA	NA	NA
79	2	22	1	2	2	2	2	2	NA	2	2	NA	1	NA	NA	NA	NA	NA	NA	NA	NA	NA	NA	NA	NA	NA	NA	NA	NA	NA	NA	NA	NA	NA	NA	NA	NA	NA	NA	NA	NA	NA	NA	NA	NA	NA	NA	NA
80	2	28	2	2	2	2	2	2	NA	2	2	NA	1	NA	NA	NA	NA	NA	NA	NA	NA	NA	NA	NA	NA	NA	NA	NA	NA	NA	NA	NA	NA	NA	NA	NA	NA	NA	NA	NA	NA	NA	NA	NA	NA	NA	NA	NA
81	2	29	2	2	2	2	2	2	NA	2	2	NA	1	NA	NA	NA	NA	NA	NA	NA	NA	NA	NA	NA	NA	NA	NA	NA	NA	NA	NA	NA	NA	NA	NA	NA	NA	NA	NA	NA	NA	NA	NA	NA	NA	NA	NA	NA
82	2	35	2	2	2	2	2	2	NA	2	2	NA	1	NA	NA	NA	NA	NA	NA	NA	NA	NA	NA	NA	NA	NA	NA	NA	NA	NA	NA	NA	NA	NA	NA	NA	NA	NA	NA	NA	NA	NA	NA	NA	NA	NA	NA	NA
83	2	22	2	2	1	2	2	2	NA	2	2	NA	1	NA	NA	NA	NA	NA	NA	NA	NA	NA	NA	NA	NA	NA	NA	NA	NA	NA	NA	NA	NA	NA	NA	NA	NA	NA	NA	NA	NA	NA	NA	NA	NA	NA	NA	NA
84	2	35	2	1	2	2	2	2	NA	2	2	NA	1	NA	NA	NA	NA	NA	NA	NA	NA	NA	NA	NA	NA	NA	NA	NA	NA	NA	NA	NA	NA	NA	NA	NA	NA	NA	NA	NA	NA	NA	NA	NA	NA	NA	NA	NA
85	2	34	1	2	2	2	2	2	NA	2	2	NA	1	NA	NA	NA	NA	NA	NA	NA	NA	NA	NA	NA	NA	NA	NA	NA	NA	NA	NA	NA	NA	NA	NA	NA	NA	NA	NA	NA	NA	NA	NA	NA	NA	NA	NA	NA
86	2	29	2	2	2	2	2	2	NA	2	2	NA	1	NA	NA	NA	NA	NA	NA	NA	NA	NA	NA	NA	NA	NA	NA	NA	NA	NA	NA	NA	NA	NA	NA	NA	NA	NA	NA	NA	NA	NA	NA	NA	NA	NA	NA	NA
87	2	28	2	2	2	2	2	2	NA	2	2	NA	1	NA	NA	NA	NA	NA	NA	NA	NA	NA	NA	NA	NA	NA	NA	NA	NA	NA	NA	NA	NA	NA	NA	NA	NA	NA	NA	NA	NA	NA	NA	NA	NA	NA	NA	NA
88	2	29	2	2	2	2	2	2	NA	2	2	NA	1	NA	NA	NA	NA	NA	NA	NA	NA	NA	NA	NA	NA	NA	NA	NA	NA	NA	NA	NA	NA	NA	NA	NA	NA	NA	NA	NA	NA	NA	NA	NA	NA	NA	NA	NA
89	2	24	2	2	2	2	2	2	NA	2	2	NA	1	NA	NA	NA	NA	NA	NA	NA	NA	NA	NA	NA	NA	NA	NA	NA	NA	NA	NA	NA	NA	NA	NA	NA	NA	NA	NA	NA	NA	NA	NA	NA	NA	NA	NA	NA
90	2	30	2	2	2	2	2	2	NA	2	2	NA	1	NA	NA	NA	NA	NA	NA	NA	NA	NA	NA	NA	NA	NA	NA	NA	NA	NA	NA	NA	NA	NA	NA	NA	NA	NA	NA	NA	NA	NA	NA	NA	NA	NA	NA	NA
91	2	29	2	1	2	2	2	2	NA	2	2	NA	1	NA	NA	NA	NA	NA	NA	NA	NA	NA	NA	NA	NA	NA	NA	NA	NA	NA	NA	NA	NA	NA	NA	NA	NA	NA	NA	NA	NA	NA	NA	NA	NA	NA	NA	NA
92	2	46	2	2	1	2	2	2	NA	2	2	NA	2	NA	NA	NA	NA	NA	NA	NA	NA	NA	NA	NA	NA	NA	NA	NA	NA	NA	NA	NA	NA	NA	NA	NA	NA	NA	NA	NA	NA	NA	NA	NA	NA	NA	NA	NA
93	2	39	2	2	2	2	2	2	NA	2	2	NA	1	NA	NA	NA	NA	NA	NA	NA	NA	NA	NA	NA	NA	NA	NA	NA	NA	NA	NA	NA	NA	NA	NA	NA	NA	NA	NA	NA	NA	NA	NA	NA	NA	NA	NA	NA
94	2	27	2	2	2	1	2	2	NA	2	2	NA	1	NA	NA	NA	NA	NA	NA	NA	NA	NA	NA	NA	NA	NA	NA	NA	NA	NA	NA	NA	NA	NA	NA	NA	NA	NA	NA	NA	NA	NA	NA	NA	NA	NA	NA	NA
95	2	43	1	1	1	2	2	2	NA	2	2	NA	2	NA	NA	NA	NA	NA	NA	NA	NA	NA	NA	NA	NA	NA	NA	NA	NA	NA	NA	NA	NA	NA	NA	NA	NA	NA	NA	NA	NA	NA	NA	NA	NA	NA	NA	NA
96	2	27	1	2	2	2	2	2	NA	2	2	NA	1	NA	NA	NA	NA	NA	NA	NA	NA	NA	NA	NA	NA	NA	NA	NA	NA	NA	NA	NA	NA	NA	NA	NA	NA	NA	NA	NA	NA	NA	NA	NA	NA	NA	NA	NA
97	2	29	1	2	1	2	2	2	NA	2	2	NA	1	NA	NA	NA	NA	NA	NA	NA	NA	NA	NA	NA	NA	NA	NA	NA	NA	NA	NA	NA	NA	NA	NA	NA	NA	NA	NA	NA	NA	NA	NA	NA	NA	NA	NA	NA
98	2	25	1	2	2	2	2	2	NA	2	1	1	2	NA	NA	NA	NA	NA	NA	NA	NA	NA	NA	NA	NA	NA	NA	NA	NA	NA	NA	NA	NA	NA	NA	NA	NA	NA	NA	NA	NA	NA	NA	NA	NA	NA	NA	NA
99	2	21	2	2	2	2	2	2	NA	2	2	NA	1	NA	NA	NA	NA	NA	NA	NA	NA	NA	NA	NA	NA	NA	NA	NA	NA	NA	NA	NA	NA	NA	NA	NA	NA	NA	NA	NA	NA	NA	NA	NA	NA	NA	NA	NA
100	2	21	2	2	2	2	2	2	NA	2	2	NA	1	NA	NA	NA	NA	NA	NA	NA	NA	NA	NA	NA	NA	NA	NA	NA	NA	NA	NA	NA	NA	NA	NA	NA	NA	NA	NA	NA	NA	NA	NA	NA	NA	NA	NA	NA
101	2	33	2	2	2	2	2	2	NA	2	2	NA	1	NA	NA	NA	NA	NA	NA	NA	NA	NA	NA	NA	NA	NA	NA	NA	NA	NA	NA	NA	NA	NA	NA	NA	NA	NA	NA	NA	NA	NA	NA	NA	NA	NA	NA	NA
102	2	35	2	2	2	2	2	2	NA	2	2	NA	1	NA	NA	NA	NA	NA	NA	NA	NA	NA	NA	NA	NA	NA	NA	NA	NA	NA	NA	NA	NA	NA	NA	NA	NA	NA	NA	NA	NA	NA	NA	NA	NA	NA	NA	NA
103	2	38	1	2	1	2	2	2	NA	2	2	NA	1	NA	NA	NA	NA	NA	NA	NA	NA	NA	NA	NA	NA	NA	NA	NA	NA	NA	NA	NA	NA	NA	NA	NA	NA	NA	NA	NA	NA	NA	NA	NA	NA	NA	NA	NA
104	2	39	2	2	1	2	2	2	NA	2	2	NA	1	NA	NA	NA	NA	NA	NA	NA	NA	NA	NA	NA	NA	NA	NA	NA	NA	NA	NA	NA	NA	NA	NA	NA	NA	NA	NA	NA	NA	NA	NA	NA	NA	NA	NA	NA
105	2	43	2	2	2	2	2	2	NA	2	2	NA	1	NA	NA	NA	NA	NA	NA	NA	NA	NA	NA	NA	NA	NA	NA	NA	NA	NA	NA	NA	NA	NA	NA	NA	NA	NA	NA	NA	NA	NA	NA	NA	NA	NA	NA	NA
106	2	27	1	2	2	2	2	2	NA	2	2	NA	1	NA	NA	NA	NA	NA	NA	NA	NA	NA	NA	NA	NA	NA	NA	NA	NA	NA	NA	NA	NA	NA	NA	NA	NA	NA	NA	NA	NA	NA	NA	NA	NA	NA	NA	NA
107	2	36	1	2	2	2	2	2	NA	2	2	NA	1	NA	NA	NA	NA	NA	NA	NA	NA	NA	NA	NA	NA	NA	NA	NA	NA	NA	NA	NA	NA	NA	NA	NA	NA	NA	NA	NA	NA	NA	NA	NA	NA	NA	NA	NA
108	2	25	2	2	2	2	2	2	NA	2	2	NA	1	NA	NA	NA	NA	NA	NA	NA	NA	NA	NA	NA	NA	NA	NA	NA	NA	NA	NA	NA	NA	NA	NA	NA	NA	NA	NA	NA	NA	NA	NA	NA	NA	NA	NA	NA
109	2	36	1	2	2	2	2	2	NA	2	2	NA	1	NA	NA	NA	NA	NA	NA	NA	NA	NA	NA	NA	NA	NA	NA	NA	NA	NA	NA	NA	NA	NA	NA	NA	NA	NA	NA	NA	NA	NA	NA	NA	NA	NA	NA	NA
110	2	40	1	2	2	2	2	2	NA	2	2	NA	1	NA	NA	NA	NA	NA	NA	NA	NA	NA	NA	NA	NA	NA	NA	NA	NA	NA	NA	NA	NA	NA	NA	NA	NA	NA	NA	NA	NA	NA	NA	NA	NA	NA	NA	NA
111	2	22	1	2	2	2	2	2	NA	2	2	NA	1	NA	NA	NA	NA	NA	NA	NA	NA	NA	NA	NA	NA	NA	NA	NA	NA	NA	NA	NA	NA	NA	NA	NA	NA	NA	NA	NA	NA	NA	NA	NA	NA	NA	NA	NA
112	2	26	1	2	2	2	2	2	NA	2	2	NA	1	NA	NA	NA	NA	NA	NA	NA	NA	NA	NA	NA	NA	NA	NA	NA	NA	NA	NA	NA	NA	NA	NA	NA	NA	NA	NA	NA	NA	NA	NA	NA	NA	NA	NA	NA
113	2	22	2	2	2	2	2	2	NA	2	2	NA	1	NA	NA	NA	NA	NA	NA	NA	NA	NA	NA	NA	NA	NA	NA	NA	NA	NA	NA	NA	NA	NA	NA	NA	NA	NA	NA	NA	NA	NA	NA	NA	NA	NA	NA	NA
114	2	21	2	2	2	2	2	2	NA	2	2	NA	1	NA	NA	NA	NA	NA	NA	NA	NA	NA	NA	NA	NA	NA	NA	NA	NA	NA	NA	NA	NA	NA	NA	NA	NA	NA	NA	NA	NA	NA	NA	NA	NA	NA	NA	NA
115	2	21	1	2	2	2	2	2	NA	2	2	NA	1	NA	NA	NA	NA	NA	NA	NA	NA	NA	NA	NA	NA	NA	NA	NA	NA	NA	NA	NA	NA	NA	NA	NA	NA	NA	NA	NA	NA	NA	NA	NA	NA	NA	NA	NA
116	2	29	1	2	2	2	2	2	NA	2	2	NA	1	NA	NA	NA	NA	NA	NA	NA	NA	NA	NA	NA	NA	NA	NA	NA	NA	NA	NA	NA	NA	NA	NA	NA	NA	NA	NA	NA	NA	NA	NA	NA	NA	NA	NA	NA
117	2	27	2	2	2	2	2	2	NA	2	2	NA	1	NA	NA	NA	NA	NA	NA	NA	NA	NA	NA	NA	NA	NA	NA	NA	NA	NA	NA	NA	NA	NA	NA	NA	NA	NA	NA	NA	NA	NA	NA	NA	NA	NA	NA	NA
118	2	35	2	2	2	2	2	2	NA	2	2	NA	1	NA	NA	NA	NA	NA	NA	NA	NA	NA	NA	NA	NA	NA	NA	NA	NA	NA	NA	NA	NA	NA	NA	NA	NA	NA	NA	NA	NA	NA	NA	NA	NA	NA	NA	NA
119	2	26	2	2	2	2	2	2	NA	2	2	NA	1	NA	NA	NA	NA	NA	NA	NA	NA	NA	NA	NA	NA	NA	NA	NA	NA	NA	NA	NA	NA	NA	NA	NA	NA	NA	NA	NA	NA	NA	NA	NA	NA	NA	NA	NA
120	2	25	1	2	2	2	2	2	NA	2	2	NA	1	NA	NA	NA	NA	NA	NA	NA	NA	NA	NA	NA	NA	NA	NA	NA	NA	NA	NA	NA	NA	NA	NA	NA	NA	NA	NA	NA	NA	NA	NA	NA	NA	NA	NA	NA
121	2	30	2	2	2	2	2	2	NA	2	2	NA	1	NA	NA	NA	NA	NA	NA	NA	NA	NA	NA	NA	NA	NA	NA	NA	NA	NA	NA	NA	NA	NA	NA	NA	NA	NA	NA	NA	NA	NA	NA	NA	NA	NA	NA	NA
122	2	30	2	2	1	2	2	2	NA	2	2	NA	1	NA	NA	NA	NA	NA	NA	NA	NA	NA	NA	NA	NA	NA	NA	NA	NA	NA	NA	NA	NA	NA	NA	NA	NA	NA	NA	NA	NA	NA	NA	NA	NA	NA	NA	NA
123	2	22	2	2	1	2	2	2	NA	2	2	NA	1	NA	NA	NA	NA	NA	NA	NA	NA	NA	NA	NA	NA	NA	NA	NA	NA	NA	NA	NA	NA	NA	NA	NA	NA	NA	NA	NA	NA	NA	NA	NA	NA	NA	NA	NA
124	2	44	1	2	2	2	2	2	NA	2	2	NA	2	NA	NA	NA	NA	NA	NA	NA	NA	NA	NA	NA	NA	NA	NA	NA	NA	NA	NA	NA	NA	NA	NA	NA	NA	NA	NA	NA	NA	NA	NA	NA	NA	NA	NA	NA
125	2	45	2	2	2	2	2	2	NA	2	2	NA	1	NA	NA	NA	NA	NA	NA	NA	NA	NA	NA	NA	NA	NA	NA	NA	NA	NA	NA	NA	NA	NA	NA	NA	NA	NA	NA	NA	NA	NA	NA	NA	NA	NA	NA	NA
126	2	39	1	2	2	2	2	2	NA	2	2	NA	1	NA	NA	NA	NA	NA	NA	NA	NA	NA	NA	NA	NA	NA	NA	NA	NA	NA	NA	NA	NA	NA	NA	NA	NA	NA	NA	NA	NA	NA	NA	NA	NA	NA	NA	NA
127	2	31	2	2	2	2	2	2	NA	1	2	NA	1	NA	NA	NA	NA	NA	NA	NA	NA	NA	NA	NA	NA	NA	NA	NA	NA	NA	NA	NA	NA	NA	NA	NA	NA	NA	NA	NA	NA	NA	NA	NA	NA	NA	NA	NA
128	2	32	1	2	2	2	2	2	NA	2	2	NA	1	NA	NA	NA	NA	NA	NA	NA	NA	NA	NA	NA	NA	NA	NA	NA	NA	NA	NA	NA	NA	NA	NA	NA	NA	NA	NA	NA	NA	NA	NA	NA	NA	NA	NA	NA
129	2	30	2	2	2	2	2	2	NA	2	2	NA	1	NA	NA	NA	NA	NA	NA	NA	NA	NA	NA	NA	NA	NA	NA	NA	NA	NA	NA	NA	NA	NA	NA	NA	NA	NA	NA	NA	NA	NA	NA	NA	NA	NA	NA	NA
130	2	41	1	2	2	2	2	2	NA	2	2	NA	1	NA	NA	NA	NA	NA	NA	NA	NA	NA	NA	NA	NA	NA	NA	NA	NA	NA	NA	NA	NA	NA	NA	NA	NA	NA	NA	NA	NA	NA	NA	NA	NA	NA	NA	NA
131	2	26	1	2	2	2	2	2	NA	2	2	NA	1	NA	NA	NA	NA	NA	NA	NA	NA	NA	NA	NA	NA	NA	NA	NA	NA	NA	NA	NA	NA	NA	NA	NA	NA	NA	NA	NA	NA	NA	NA	NA	NA	NA	NA	NA
132	2	34	2	2	2	2	2	2	NA	2	2	NA	1	NA	NA	NA	NA	NA	NA	NA	NA	NA	NA	NA	NA	NA	NA	NA	NA	NA	NA	NA	NA	NA	NA	NA	NA	NA	NA	NA	NA	NA	NA	NA	NA	NA	NA	NA
133	2	24	2	2	2	2	2	2	NA	2	2	NA	1	NA	NA	NA	NA	NA	NA	NA	NA	NA	NA	NA	NA	NA	NA	NA	NA	NA	NA	NA	NA	NA	NA	NA	NA	NA	NA	NA	NA	NA	NA	NA	NA	NA	NA	NA
134	2	41	1	2	1	2	2	2	NA	2	2	NA	1	NA	NA	NA	NA	NA	NA	NA	NA	NA	NA	NA	NA	NA	NA	NA	NA	NA	NA	NA	NA	NA	NA	NA	NA	NA	NA	NA	NA	NA	NA	NA	NA	NA	NA	NA
135	2	33	2	2	2	2	2	2	NA	2	2	NA	1	NA	NA	NA	NA	NA	NA	NA	NA	NA	NA	NA	NA	NA	NA	NA	NA	NA	NA	NA	NA	NA	NA	NA	NA	NA	NA	NA	NA	NA	NA	NA	NA	NA	NA	NA
136	2	33	2	2	2	2	2	2	NA	2	2	NA	2	NA	NA	NA	NA	NA	NA	NA	NA	NA	NA	NA	NA	NA	NA	NA	NA	NA	NA	NA	NA	NA	NA	NA	NA	NA	NA	NA	NA	NA	NA	NA	NA	NA	NA	NA
137	2	45	1	1	1	2	2	2	NA	2	2	NA	1	NA	NA	NA	NA	NA	NA	NA	NA	NA	NA	NA	NA	NA	NA	NA	NA	NA	NA	NA	NA	NA	NA	NA	NA	NA	NA	NA	NA	NA	NA	NA	NA	NA	NA	NA
138	2	45	2	2	2	2	2	2	NA	2	2	NA	1	NA	NA	NA	NA	NA	NA	NA	NA	NA	NA	NA	NA	NA	NA	NA	NA	NA	NA	NA	NA	NA	NA	NA	NA	NA	NA	NA	NA	NA	NA	NA	NA	NA	NA	NA
139	2	29	2	2	2	2	2	2	NA	2	2	NA	2	NA	NA	NA	NA	NA	NA	NA	NA	NA	NA	NA	NA	NA	NA	NA	NA	NA	NA	NA	NA	NA	NA	NA	NA	NA	NA	NA	NA	NA	NA	NA	NA	NA	NA	NA
140	2	30	1	2	1	2	2	2	NA	2	2	NA	1	NA	NA	NA	NA	NA	NA	NA	NA	NA	NA	NA	NA	NA	NA	NA	NA	NA	NA	NA	NA	NA	NA	NA	NA	NA	NA	NA	NA	NA	NA	NA	NA	NA	NA	NA
141	2	28	2	2	1	2	1	2	NA	1	2	NA	1	NA	NA	NA	NA	NA	NA	NA	NA	NA	NA	NA	NA	NA	NA	NA	NA	NA	NA	NA	NA	NA	NA	NA	NA	NA	NA	NA	NA	NA	NA	NA	NA	NA	NA	NA
142	2	37	2	2	2	2	2	2	NA	2	2	NA	1	NA	NA	NA	NA	NA	NA	NA	NA	NA	NA	NA	NA	NA	NA	NA	NA	NA	NA	NA	NA	NA	NA	NA	NA	NA	NA	NA	NA	NA	NA	NA	NA	NA	NA	NA
143	2	39	1	2	2	2	2	2	NA	2	2	NA	1	NA	NA	NA	NA	NA	NA	NA	NA	NA	NA	NA	NA	NA	NA	NA	NA	NA	NA	NA	NA	NA	NA	NA	NA	NA	NA	NA	NA	NA	NA	NA	NA	NA	NA	NA
144	2	35	2	2	2	2	2	2	NA	2	2	NA	1	NA	NA	NA	NA	NA	NA	NA	NA	NA	NA	NA	NA	NA	NA	NA	NA	NA	NA	NA	NA	NA	NA	NA	NA	NA	NA	NA	NA	NA	NA	NA	NA	NA	NA	NA
145	2	46	1	2	2	2	2	2	NA	1	1	1	2	NA	NA	NA	NA	NA	NA	NA	NA	NA	NA	NA	NA	NA	NA	NA	NA	NA	NA	NA	NA	NA	NA	NA	NA	NA	NA	NA	NA	NA	NA	NA	NA	NA	NA	NA
146	2	38	2	2	2	2	2	2	NA	2	2	NA	1	NA	NA	NA	NA	NA	NA	NA	NA	NA	NA	NA	NA	NA	NA	NA	NA	NA	NA	NA	NA	NA	NA	NA	NA	NA	NA	NA	NA	NA	NA	NA	NA	NA	NA	NA
147	2	38	2	2	2	2	2	2	NA	2	2	NA	1	NA	NA	NA	NA	NA	NA	NA	NA	NA	NA	NA	NA	NA	NA	NA	NA	NA	NA	NA	NA	NA	NA	NA	NA	NA	NA	NA	NA	NA	NA	NA	NA	NA	NA	NA
148	2	33	2	2	2	2	2	2	NA	2	2	NA	1	NA	NA	NA	NA	NA	NA	NA	NA	NA	NA	NA	NA	NA	NA	NA	NA	NA	NA	NA	NA	NA	NA	NA	NA	NA	NA	NA	NA	NA	NA	NA	NA	NA	NA	NA
149	2	24	2	2	2	2	2	2	NA	2	2	NA	1	NA	NA	NA	NA	NA	NA	NA	NA	NA	NA	NA	NA	NA	NA	NA	NA	NA	NA	NA	NA	NA	NA	NA	NA	NA	NA	NA	NA	NA	NA	NA	NA	NA	NA	NA
150	2	31	1	2	1	2	2	2	NA	2	2	NA	1	NA	NA	NA	NA	NA	NA	NA	NA	NA	NA	NA	NA	NA	NA	NA	NA	NA	NA	NA	NA	NA	NA	NA	NA	NA	NA	NA	NA	NA	NA	NA	NA	NA	NA	NA
151	2	37	2	2	2	2	2	2	NA	2	2	NA	1	NA	NA	NA	NA	NA	NA	NA	NA	NA	NA	NA	NA	NA	NA	NA	NA	NA	NA	NA	NA	NA	NA	NA	NA	NA	NA	NA	NA	NA	NA	NA	NA	NA	NA	NA
152	2	25	2	2	2	2	2	2	NA	2	2	NA	1	NA	NA	NA	NA	NA	NA	NA	NA	NA	NA	NA	NA	NA	NA	NA	NA	NA	NA	NA	NA	NA	NA	NA	NA	NA	NA	NA	NA	NA	NA	NA	NA	NA	NA	NA
153	2	38	1	2	2	2	2	2	NA	2	2	NA	1	NA	NA	NA	NA	NA	NA	NA	NA	NA	NA	NA	NA	NA	NA	NA	NA	NA	NA	NA	NA	NA	NA	NA	NA	NA	NA	NA	NA	NA	NA	NA	NA	NA	NA	NA
154	2	27	2	2	2	2	2	2	NA	2	2	NA	1	NA	NA	NA	NA	NA	NA	NA	NA	NA	NA	NA	NA	NA	NA	NA	NA	NA	NA	NA	NA	NA	NA	NA	NA	NA	NA	NA	NA	NA	NA	NA	NA	NA	NA	NA
155	2	37	1	2	2	2	2	2	NA	2	2	NA	1	NA	NA	NA	NA	NA	NA	NA	NA	NA	NA	NA	NA	NA	NA	NA	NA	NA	NA	NA	NA	NA	NA	NA	NA	NA	NA	NA	NA	NA	NA	NA	NA	NA	NA	NA
156	2	27	1	2	2	2	2	2	NA	2	2	NA	1	NA	NA	NA	NA	NA	NA	NA	NA	NA	NA	NA	NA	NA	NA	NA	NA	NA	NA	NA	NA	NA	NA	NA	NA	NA	NA	NA	NA	NA	NA	NA	NA	NA	NA	NA
157	2	33	2	2	2	2	2	2	NA	2	2	NA	1	NA	NA	NA	NA	NA	NA	NA	NA	NA	NA	NA	NA	NA	NA	NA	NA	NA	NA	NA	NA	NA	NA	NA	NA	NA	NA	NA	NA	NA	NA	NA	NA	NA	NA	NA
158	2	40	1	2	2	2	2	2	NA	2	2	NA	1	NA	NA	NA	NA	NA	NA	NA	NA	NA	NA	NA	NA	NA	NA	NA	NA	NA	NA	NA	NA	NA	NA	NA	NA	NA	NA	NA	NA	NA	NA	NA	NA	NA	NA	NA
159	2	27	2	2	2	2	2	2	NA	2	2	NA	1	NA	NA	NA	NA	NA	NA	NA	NA	NA	NA	NA	NA	NA	NA	NA	NA	NA	NA	NA	NA	NA	NA	NA	NA	NA	NA	NA	NA	NA	NA	NA	NA	NA	NA	NA
160	2	24	2	2	2	2	2	2	NA	2	2	NA	1	NA	NA	NA	NA	NA	NA	NA	NA	NA	NA	NA	NA	NA	NA	NA	NA	NA	NA	NA	NA	NA	NA	NA	NA	NA	NA	NA	NA	NA	NA	NA	NA	NA	NA	NA
161	2	38	2	2	2	2	2	2	NA	2	2	NA	1	NA	NA	NA	NA	NA	NA	NA	NA	NA	NA	NA	NA	NA	NA	NA	NA	NA	NA	NA	NA	NA	NA	NA	NA	NA	NA	NA	NA	NA	NA	NA	NA	NA	NA	NA
162	2	28	1	2	2	2	2	2	NA	2	2	NA	1	NA	NA	NA	NA	NA	NA	NA	NA	NA	NA	NA	NA	NA	NA	NA	NA	NA	NA	NA	NA	NA	NA	NA	NA	NA	NA	NA	NA	NA	NA	NA	NA	NA	NA	NA
163	2	36	1	2	1	2	2	2	NA	2	2	NA	1	NA	NA	NA	NA	NA	NA	NA	NA	NA	NA	NA	NA	NA	NA	NA	NA	NA	NA	NA	NA	NA	NA	NA	NA	NA	NA	NA	NA	NA	NA	NA	NA	NA	NA	NA
164	2	34	2	2	2	2	2	2	NA	2	2	NA	1	NA	NA	NA	NA	NA	NA	NA	NA	NA	NA	NA	NA	NA	NA	NA	NA	NA	NA	NA	NA	NA	NA	NA	NA	NA	NA	NA	NA	NA	NA	NA	NA	NA	NA	NA
165	2	28	2	2	2	2	2	2	NA	2	2	NA	1	NA	NA	NA	NA	NA	NA	NA	NA	NA	NA	NA	NA	NA	NA	NA	NA	NA	NA	NA	NA	NA	NA	NA	NA	NA	NA	NA	NA	NA	NA	NA	NA	NA	NA	NA
166	2	44	1	2	1	2	2	2	NA	2	2	NA	1	NA	NA	NA	NA	NA	NA	NA	NA	NA	NA	NA	NA	NA	NA	NA	NA	NA	NA	NA	NA	NA	NA	NA	NA	NA	NA	NA	NA	NA	NA	NA	NA	NA	NA	NA
167	2	42	2	2	1	2	2	2	NA	1	2	NA	1	NA	NA	NA	NA	NA	NA	NA	NA	NA	NA	NA	NA	NA	NA	NA	NA	NA	NA	NA	NA	NA	NA	NA	NA	NA	NA	NA	NA	NA	NA	NA	NA	NA	NA	NA
168	2	35	2	2	2	2	2	2	NA	2	2	NA	1	NA	NA	NA	NA	NA	NA	NA	NA	NA	NA	NA	NA	NA	NA	NA	NA	NA	NA	NA	NA	NA	NA	NA	NA	NA	NA	NA	NA	NA	NA	NA	NA	NA	NA	NA
169	2	41	2	2	2	2	2	2	NA	2	2	NA	1	NA	NA	NA	NA	NA	NA	NA	NA	NA	NA	NA	NA	NA	NA	NA	NA	NA	NA	NA	NA	NA	NA	NA	NA	NA	NA	NA	NA	NA	NA	NA	NA	NA	NA	NA
170	2	28	2	2	2	2	2	2	NA	2	2	NA	1	NA	NA	NA	NA	NA	NA	NA	NA	NA	NA	NA	NA	NA	NA	NA	NA	NA	NA	NA	NA	NA	NA	NA	NA	NA	NA	NA	NA	NA	NA	NA	NA	NA	NA	NA
171	2	35	1	2	2	2	2	2	NA	2	2	NA	1	NA	NA	NA	NA	NA	NA	NA	NA	NA	NA	NA	NA	NA	NA	NA	NA	NA	NA	NA	NA	NA	NA	NA	NA	NA	NA	NA	NA	NA	NA	NA	NA	NA	NA	NA
172	2	33	2	2	2	2	2	2	NA	2	2	NA	1	NA	NA	NA	NA	NA	NA	NA	NA	NA	NA	NA	NA	NA	NA	NA	NA	NA	NA	NA	NA	NA	NA	NA	NA	NA	NA	NA	NA	NA	NA	NA	NA	NA	NA	NA
173	2	35	1	2	2	2	2	2	NA	2	2	NA	1	NA	NA	NA	NA	NA	NA	NA	NA	NA	NA	NA	NA	NA	NA	NA	NA	NA	NA	NA	NA	NA	NA	NA	NA	NA	NA	NA	NA	NA	NA	NA	NA	NA	NA	NA
174	2	43	1	2	1	2	2	2	NA	2	2	NA	1	NA	NA	NA	NA	NA	NA	NA	NA	NA	NA	NA	NA	NA	NA	NA	NA	NA	NA	NA	NA	NA	NA	NA	NA	NA	NA	NA	NA	NA	NA	NA	NA	NA	NA	NA
175	2	40	2	2	2	2	2	2	NA	2	2	NA	1	NA	NA	NA	NA	NA	NA	NA	NA	NA	NA	NA	NA	NA	NA	NA	NA	NA	NA	NA	NA	NA	NA	NA	NA	NA	NA	NA	NA	NA	NA	NA	NA	NA	NA	NA
176	2	29	2	2	2	2	2	2	NA	2	2	NA	1	NA	NA	NA	NA	NA	NA	NA	NA	NA	NA	NA	NA	NA	NA	NA	NA	NA	NA	NA	NA	NA	NA	NA	NA	NA	NA	NA	NA	NA	NA	NA	NA	NA	NA	NA
177	2	44	1	2	1	2	2	2	NA	2	2	NA	1	NA	NA	NA	NA	NA	NA	NA	NA	NA	NA	NA	NA	NA	NA	NA	NA	NA	NA	NA	NA	NA	NA	NA	NA	NA	NA	NA	NA	NA	NA	NA	NA	NA	NA	NA
178	2	29	2	2	2	2	2	2	NA	2	2	NA	1	NA	NA	NA	NA	NA	NA	NA	NA	NA	NA	NA	NA	NA	NA	NA	NA	NA	NA	NA	NA	NA	NA	NA	NA	NA	NA	NA	NA	NA	NA	NA	NA	NA	NA	NA
179	2	43	2	2	2	2	2	2	NA	2	2	NA	1	NA	NA	NA	NA	NA	NA	NA	NA	NA	NA	NA	NA	NA	NA	NA	NA	NA	NA	NA	NA	NA	NA	NA	NA	NA	NA	NA	NA	NA	NA	NA	NA	NA	NA	NA
180	2	25	1	2	2	2	2	2	NA	2	2	NA	1	NA	NA	NA	NA	NA	NA	NA	NA	NA	NA	NA	NA	NA	NA	NA	NA	NA	NA	NA	NA	NA	NA	NA	NA	NA	NA	NA	NA	NA	NA	NA	NA	NA	NA	NA
181	2	38	2	2	2	2	2	2	NA	2	2	NA	1	NA	NA	NA	NA	NA	NA	NA	NA	NA	NA	NA	NA	NA	NA	NA	NA	NA	NA	NA	NA	NA	NA	NA	NA	NA	NA	NA	NA	NA	NA	NA	NA	NA	NA	NA
182	2	34	2	1	2	2	2	2	NA	2	2	NA	2	NA	NA	NA	NA	NA	NA	NA	NA	NA	NA	NA	NA	NA	NA	NA	NA	NA	NA	NA	NA	NA	NA	NA	NA	NA	NA	NA	NA	NA	NA	NA	NA	NA	NA	NA
183	2	34	2	2	2	2	2	2	NA	2	2	NA	1	NA	NA	NA	NA	NA	NA	NA	NA	NA	NA	NA	NA	NA	NA	NA	NA	NA	NA	NA	NA	NA	NA	NA	NA	NA	NA	NA	NA	NA	NA	NA	NA	NA	NA	NA
184	2	38	1	2	2	2	2	2	NA	2	2	NA	1	NA	NA	NA	NA	NA	NA	NA	NA	NA	NA	NA	NA	NA	NA	NA	NA	NA	NA	NA	NA	NA	NA	NA	NA	NA	NA	NA	NA	NA	NA	NA	NA	NA	NA	NA
185	2	29	1	2	2	2	2	2	NA	2	2	NA	1	NA	NA	NA	NA	NA	NA	NA	NA	NA	NA	NA	NA	NA	NA	NA	NA	NA	NA	NA	NA	NA	NA	NA	NA	NA	NA	NA	NA	NA	NA	NA	NA	NA	NA	NA
186	2	42	2	2	2	2	2	2	NA	2	1	1	1	NA	NA	NA	NA	NA	NA	NA	NA	NA	NA	NA	NA	NA	NA	NA	NA	NA	NA	NA	NA	NA	NA	NA	NA	NA	NA	NA	NA	NA	NA	NA	NA	NA	NA	NA
187	2	25	2	2	2	2	2	2	NA	2	2	NA	1	NA	NA	NA	NA	NA	NA	NA	NA	NA	NA	NA	NA	NA	NA	NA	NA	NA	NA	NA	NA	NA	NA	NA	NA	NA	NA	NA	NA	NA	NA	NA	NA	NA	NA	NA
188	2	33	2	2	2	2	2	2	NA	2	2	NA	1	NA	NA	NA	NA	NA	NA	NA	NA	NA	NA	NA	NA	NA	NA	NA	NA	NA	NA	NA	NA	NA	NA	NA	NA	NA	NA	NA	NA	NA	NA	NA	NA	NA	NA	NA
189	2	28	1	2	2	2	2	2	NA	2	2	NA	1	NA	NA	NA	NA	NA	NA	NA	NA	NA	NA	NA	NA	NA	NA	NA	NA	NA	NA	NA	NA	NA	NA	NA	NA	NA	NA	NA	NA	NA	NA	NA	NA	NA	NA	NA
190	2	27	1	2	2	2	2	2	NA	2	1	1	1	NA	NA	NA	NA	NA	NA	NA	NA	NA	NA	NA	NA	NA	NA	NA	NA	NA	NA	NA	NA	NA	NA	NA	NA	NA	NA	NA	NA	NA	NA	NA	NA	NA	NA	NA
191	2	36	2	2	2	1	2	2	NA	2	1	2	1	NA	NA	NA	NA	NA	NA	NA	NA	NA	NA	NA	NA	NA	NA	NA	NA	NA	NA	NA	NA	NA	NA	NA	NA	NA	NA	NA	NA	NA	NA	NA	NA	NA	NA	NA
192	2	40	1	2	2	2	2	2	NA	2	1	1	1	NA	NA	NA	NA	NA	NA	NA	NA	NA	NA	NA	NA	NA	NA	NA	NA	NA	NA	NA	NA	NA	NA	NA	NA	NA	NA	NA	NA	NA	NA	NA	NA	NA	NA	NA
193	2	35	2	2	1	2	2	2	NA	2	2	NA	1	NA	NA	NA	NA	NA	NA	NA	NA	NA	NA	NA	NA	NA	NA	NA	NA	NA	NA	NA	NA	NA	NA	NA	NA	NA	NA	NA	NA	NA	NA	NA	NA	NA	NA	NA
194	2	40	2	2	2	2	2	2	NA	2	2	NA	1	NA	NA	NA	NA	NA	NA	NA	NA	NA	NA	NA	NA	NA	NA	NA	NA	NA	NA	NA	NA	NA	NA	NA	NA	NA	NA	NA	NA	NA	NA	NA	NA	NA	NA	NA
195	2	31	1	2	2	2	2	2	NA	2	2	NA	1	NA	NA	NA	NA	NA	NA	NA	NA	NA	NA	NA	NA	NA	NA	NA	NA	NA	NA	NA	NA	NA	NA	NA	NA	NA	NA	NA	NA	NA	NA	NA	NA	NA	NA	NA
196	2	30	1	2	2	2	2	2	NA	2	2	NA	1	NA	NA	NA	NA	NA	NA	NA	NA	NA	NA	NA	NA	NA	NA	NA	NA	NA	NA	NA	NA	NA	NA	NA	NA	NA	NA	NA	NA	NA	NA	NA	NA	NA	NA	NA
197	2	40	1	1	2	2	2	2	NA	2	2	NA	1	NA	NA	NA	NA	NA	NA	NA	NA	NA	NA	NA	NA	NA	NA	NA	NA	NA	NA	NA	NA	NA	NA	NA	NA	NA	NA	NA	NA	NA	NA	NA	NA	NA	NA	NA
198	2	27	1	1	2	2	2	2	NA	1	2	NA	2	NA	NA	NA	NA	NA	NA	NA	NA	NA	NA	NA	NA	NA	NA	NA	NA	NA	NA	NA	NA	NA	NA	NA	NA	NA	NA	NA	NA	NA	NA	NA	NA	NA	NA	NA
199	2	43	2	2	2	2	2	2	NA	2	2	NA	1	NA	NA	NA	NA	NA	NA	NA	NA	NA	NA	NA	NA	NA	NA	NA	NA	NA	NA	NA	NA	NA	NA	NA	NA	NA	NA	NA	NA	NA	NA	NA	NA	NA	NA	NA
200	2	24	1	2	2	2	2	2	NA	2	2	NA	1	NA	NA	NA	NA	NA	NA	NA	NA	NA	NA	NA	NA	NA	NA	NA	NA	NA	NA	NA	NA	NA	NA	NA	NA	NA	NA	NA	NA	NA	NA	NA	NA	NA	NA	NA
